# Supplementary material for: MicroRNA in diagnosis and therapy monitoring of early-stage triple-negative breast cancer
Source: Sci Rep. 2018 Aug 2;8:11584. doi: 10.1038/s41598-018-29917-2 (PMC6072710; doi:10.1038/s41598-018-29917-2)
Supplement: Supplementary file 2 — Supplemental Table 1 [file 41598_2018_29917_MOESM2_ESM.xlsx]

## Sheet: s2
miRNA	p-value	Benjamini Hochberg adjusted p-value
hsa-miR-34b-5p	1.31457e-26	1.24358e-23
hsa-miR-34a-5p	1.86375e-24	8.81555e-22
hsa-miR-664b-3p	3.59607e-12	1.13396e-09
hsa-miR-1273g-3p	8.46565e-10	2.00213e-07
hsa-miR-3200-5p	1.07001e-09	2.02447e-07
hsa-miR-942-5p	2.48696e-09	3.9211e-07
hsa-miR-10a-5p	9.20773e-09	1.24436e-06
hsa-miR-5684	1.30101e-08	1.53844e-06
hsa-miR-483-3p	1.67948e-08	1.64517e-06
hsa-miR-129-1-3p	1.73908e-08	1.64517e-06
hsa-miR-584-3p	2.44832e-08	2.10555e-06
hsa-miR-3180-3p	2.87192e-08	2.26403e-06
hsa-miR-4286	3.32583e-08	2.42018e-06
hsa-miR-4659b-3p	5.11492e-08	3.45622e-06
hsa-miR-342-5p	5.8128e-08	3.51243e-06
hsa-miR-4665-5p	5.94069e-08	3.51243e-06
hsa-miR-3607-5p	6.72338e-08	3.74137e-06
hsa-miR-885-5p	8.09034e-08	4.25192e-06
hsa-miR-4659a-3p	1.63597e-07	8.01827e-06
hsa-miR-328-3p	1.6952e-07	8.01827e-06
hsa-miR-548q	2.04564e-07	9.21512e-06
hsa-miR-92a-3p	2.1673e-07	9.31937e-06
hsa-miR-3615	3.34245e-07	1.37476e-05
hsa-miR-664a-5p	6.151e-07	2.42452e-05
hsa-miR-4513	6.63205e-07	2.50957e-05
hsa-miR-617	7.08646e-07	2.57838e-05
hsa-miR-126-5p	7.57004e-07	2.65232e-05
hsa-miR-1306-5p	7.99032e-07	2.69959e-05
hsa-miR-6743-5p	8.77425e-07	2.86222e-05
hsa-miR-1255b-5p	9.11972e-07	2.87575e-05
hsa-miR-665	1.03119e-06	3.14679e-05
hsa-miR-659-3p	1.26852e-06	3.73818e-05
hsa-miR-3688-3p	1.30402e-06	3.73818e-05
hsa-miR-3605-3p	1.44636e-06	4.02428e-05
hsa-miR-326	1.49352e-06	4.03676e-05
hsa-miR-106b-3p	1.5569e-06	4.09118e-05
hsa-miR-664b-5p	1.60129e-06	4.0941e-05
hsa-miR-339-3p	2.31471e-06	5.76241e-05
hsa-miR-342-3p	2.52023e-06	6.11316e-05
hsa-miR-181c-5p	2.63733e-06	6.23728e-05
hsa-miR-550a-5p	2.82086e-06	6.50863e-05
hsa-miR-6833-5p	2.91872e-06	6.57406e-05
hsa-miR-4685-5p	3.15319e-06	6.93701e-05
hsa-miR-181d-5p	3.74025e-06	8.04153e-05
hsa-miR-3653-3p	3.91655e-06	8.23346e-05
hsa-miR-6516-5p	4.01771e-06	8.2625e-05
hsa-miR-485-3p	4.5789e-06	9.21625e-05
hsa-miR-125a-5p	6.56382e-06	0.000127709
hsa-miR-1976	6.61495e-06	0.000127709
hsa-miR-4788	8.16609e-06	0.000154502
hsa-miR-34b-3p	1.01262e-05	0.000187831
hsa-miR-5695	1.19657e-05	0.000217684
hsa-miR-1180-3p	1.60448e-05	0.000282591
hsa-miR-29b-1-5p	1.6131e-05	0.000282591
hsa-miR-6737-5p	2.06252e-05	0.000354754
hsa-miR-144-3p	2.14361e-05	0.000359328
hsa-miR-126-3p	2.16508e-05	0.000359328
hsa-miR-144-5p	2.3789e-05	0.000383243
hsa-miR-150-5p	2.3902e-05	0.000383243
hsa-miR-7152-3p	2.84156e-05	0.000448019
hsa-miR-1908-5p	3.16643e-05	0.000491056
hsa-miR-223-5p	3.26139e-05	0.000497624
hsa-miR-1307-5p	3.6964e-05	0.000555047
hsa-miR-6799-3p	4.0408e-05	0.00059728
hsa-miR-3610	4.46273e-05	0.000649498
hsa-miR-148b-3p	5.2175e-05	0.000747842
hsa-miR-1291	5.55761e-05	0.000784701
hsa-miR-769-3p	5.66083e-05	0.000787522
hsa-miR-543	6.02548e-05	0.000826103
hsa-miR-125a-3p	6.12924e-05	0.000828324
hsa-miR-4753-5p	6.8553e-05	0.000913396
hsa-miR-3609	6.98876e-05	0.000918246
hsa-miR-28-3p	7.10299e-05	0.00092047
hsa-miR-362-3p	8.10393e-05	0.00103599
hsa-miR-208a-5p	8.76902e-05	0.00110607
hsa-miR-5193	9.45334e-05	0.00116444
hsa-miR-7847-3p	9.47801e-05	0.00116444
hsa-miR-361-3p	0.000103548	0.00125585
hsa-miR-4449	0.000111802	0.00133879
hsa-miR-6757-5p	0.000119797	0.0014166
hsa-miR-624-5p	0.000127237	0.001486
hsa-miR-223-3p	0.00013207	0.00152363
hsa-miR-146a-5p	0.000135852	0.00154839
hsa-miR-766-3p	0.000139508	0.00157113
hsa-miR-4430	0.000143629	0.0015985
hsa-miR-409-3p	0.000147056	0.00161761
hsa-miR-4442	0.000153489	0.00166897
hsa-miR-103a-3p	0.000164044	0.00174019
hsa-miR-99b-5p	0.000164901	0.00174019
hsa-miR-4465	0.000165557	0.00174019
hsa-miR-942-3p	0.00016976	0.00176476
hsa-miR-1914-3p	0.000180118	0.00185208
hsa-miR-3607-3p	0.000187568	0.00190795
hsa-miR-130b-3p	0.000204001	0.00205303
hsa-miR-501-3p	0.000207766	0.00206892
hsa-miR-29b-2-5p	0.000211919	0.00208828
hsa-miR-486-5p	0.00021709	0.00211718
hsa-miR-3202	0.000222607	0.00214884
hsa-miR-142-3p	0.000238015	0.00226684
hsa-miR-1233-5p	0.000239624	0.00226684
hsa-miR-6511b-3p	0.000249704	0.00233881
hsa-miR-18a-5p	0.000255304	0.00236782
hsa-miR-135a-3p	0.000260711	0.00238527
hsa-miR-584-5p	0.000262229	0.00238527
hsa-miR-19a-3p	0.000270024	0.00243279
hsa-miR-324-5p	0.00029106	0.00257391
hsa-miR-130b-5p	0.000291129	0.00257391
hsa-miR-145-5p	0.000294985	0.00258076
hsa-miR-4656	0.00029736	0.00258076
hsa-miR-4485-5p	0.000304559	0.00261921
hsa-miR-374a-5p	0.000316281	0.00268889
hsa-miR-4428	0.000318347	0.00268889
hsa-miR-181c-3p	0.000325775	0.00272729
hsa-miR-513b-5p	0.000332541	0.0027595
hsa-miR-335-3p	0.000342532	0.00279246
hsa-miR-130a-3p	0.000345002	0.00279246
hsa-miR-200b-3p	0.000345367	0.00279246
hsa-miR-4420	0.000366759	0.00294029
hsa-miR-4532	0.000390362	0.00310321
hsa-miR-190a-5p	0.000405241	0.00318329
hsa-miR-382-5p	0.000408411	0.00318329
hsa-miR-4653-3p	0.00041053	0.00318329
hsa-miR-211-3p	0.000418437	0.00321823
hsa-let-7e-5p	0.000426932	0.00325708
hsa-miR-337-3p	0.000432377	0.00327223
hsa-miR-1273e	0.000453977	0.00340843
hsa-miR-641	0.000466286	0.00347328
hsa-miR-129-2-3p	0.00049259	0.00364055
hsa-miR-93-5p	0.000534546	0.00390419
hsa-miR-320d	0.000536516	0.00390419
hsa-miR-320e	0.000543501	0.00392482
hsa-miR-301a-3p	0.00054783	0.00392612
hsa-let-7a-5p	0.000566982	0.00403282
hsa-miR-6875-3p	0.000612306	0.0043227
hsa-miR-154-5p	0.000629311	0.00440984
hsa-miR-107	0.000657165	0.00457116
hsa-miR-320c	0.000682045	0.00465388
hsa-miR-7975	0.000682381	0.00465388
hsa-miR-625-5p	0.000683816	0.00465388
hsa-miR-128-1-5p	0.000780501	0.00527396
hsa-miR-874-3p	0.000787163	0.00528125
hsa-miR-1275	0.000853548	0.00568631
hsa-miR-3651	0.000886914	0.00586021
hsa-miR-125b-1-3p	0.00089204	0.00586021
hsa-miR-4323	0.000921849	0.00601427
hsa-miR-4521	0.000934367	0.00605419
hsa-miR-548aa	0.000953183	0.00611369
hsa-miR-513c-5p	0.000956476	0.00611369
hsa-miR-6826-5p	0.000988861	0.00627827
hsa-let-7f-5p	0.00103204	0.00650873
hsa-miR-4781-3p	0.00104473	0.00654512
hsa-miR-29c-5p	0.00113398	0.00702136
hsa-miR-6890-5p	0.00113559	0.00702136
hsa-miR-4506	0.00114723	0.00704729
hsa-miR-17-5p	0.0011743	0.00716704
hsa-miR-4298	0.00120934	0.00732352
hsa-miR-454-3p	0.00121542	0.00732352
hsa-miR-4668-5p	0.00130718	0.00782234
hsa-miR-433-3p	0.0013173	0.00782234
hsa-miR-26b-3p	0.00132692	0.00782234
hsa-miR-4657	0.00133424	0.00782234
hsa-miR-502-3p	0.00133955	0.00782234
hsa-miR-6780b-5p	0.0014123	0.00819651
hsa-miR-20a-5p	0.0014637	0.00844305
hsa-miR-98-5p	0.00151672	0.00864362
hsa-miR-5739	0.00151675	0.00864362
hsa-miR-3135b	0.00153879	0.00871673
hsa-miR-7846-3p	0.00158565	0.00891001
hsa-miR-139-3p	0.00159227	0.00891001
hsa-miR-181b-5p	0.00160116	0.00891001
hsa-miR-7-1-3p	0.00161695	0.00894526
hsa-miR-101-3p	0.00162778	0.00895281
hsa-miR-4478	0.00169656	0.00927717
hsa-miR-320b	0.0017288	0.00939912
hsa-miR-4443	0.00175822	0.00950442
hsa-miR-18b-5p	0.00185702	0.00993479
hsa-miR-4487	0.00186769	0.00993479
hsa-miR-4651	0.00186934	0.00993479
hsa-miR-642b-5p	0.00189638	0.00993667
hsa-miR-194-5p	0.00189952	0.00993667
hsa-let-7d-5p	0.0019084	0.00993667
hsa-miR-421	0.00191171	0.00993667
hsa-miR-6749-5p	0.00194124	0.010035
hsa-miR-6513-3p	0.00216092	0.0111099
hsa-miR-140-5p	0.00226951	0.0116052
hsa-miR-494-3p	0.0023204	0.0118016
hsa-miR-6723-5p	0.00248863	0.0125896
hsa-miR-513a-5p	0.00254556	0.012809
hsa-miR-6893-5p	0.00264881	0.0132581
hsa-let-7i-5p	0.00276127	0.0137482
hsa-miR-1254	0.00281626	0.0139486
hsa-miR-20a-3p	0.00291229	0.0143491
hsa-miR-182-5p	0.00295602	0.0144891
hsa-miR-3161	0.0030019	0.0146381
hsa-miR-296-5p	0.00308604	0.0149673
hsa-miR-4672	0.00310105	0.0149673
hsa-miR-20b-5p	0.00313099	0.0150351
hsa-miR-4455	0.00314841	0.0150424
hsa-miR-6875-5p	0.00330385	0.01566
hsa-miR-892b	0.00333472	0.01566
hsa-miR-27a-3p	0.00333873	0.01566
hsa-miR-196b-5p	0.00334389	0.01566
hsa-miR-4793-5p	0.00345619	0.0160941
hsa-miR-4633-5p	0.00347535	0.0160941
hsa-miR-29a-3p	0.00350082	0.0160941
hsa-miR-374c-5p	0.00350464	0.0160941
hsa-miR-660-5p	0.00375207	0.0171471
hsa-miR-5010-5p	0.00378179	0.0171999
hsa-miR-4646-5p	0.00395607	0.0178992
hsa-miR-610	0.00397339	0.0178992
hsa-miR-192-3p	0.00401545	0.0180029
hsa-miR-18a-3p	0.00412563	0.0184097
hsa-miR-539-5p	0.00417298	0.0185335
hsa-miR-374b-5p	0.00433808	0.0191767
hsa-miR-1181	0.00440345	0.0193752
hsa-miR-193a-3p	0.0044662	0.0194921
hsa-miR-3648	0.00447123	0.0194921
hsa-miR-6769a-5p	0.00454234	0.0197113
hsa-miR-1255a	0.00463915	0.0200394
hsa-miR-212-3p	0.00472717	0.0203268
hsa-miR-324-3p	0.0051278	0.0219498
hsa-miR-148a-3p	0.00516404	0.0220053
hsa-miR-30b-5p	0.0053046	0.0225029
hsa-miR-495-3p	0.00555541	0.0234617
hsa-miR-301b-3p	0.00559338	0.0235171
hsa-miR-361-5p	0.00573121	0.0239899
hsa-miR-664a-3p	0.00577676	0.0240741
hsa-miR-376a-5p	0.00586514	0.0243352
hsa-miR-4462	0.00590503	0.0243937
hsa-miR-598-3p	0.00620939	0.0255395
hsa-miR-323a-3p	0.0062547	0.0256145
hsa-miR-4324	0.00628385	0.0256229
hsa-let-7g-5p	0.00632156	0.0256661
hsa-miR-197-5p	0.00666727	0.026954
hsa-miR-3163	0.00693762	0.0278242
hsa-miR-4742-5p	0.00694134	0.0278242
hsa-miR-378a-3p	0.00699425	0.027918
hsa-miR-25-5p	0.00731261	0.0290661
hsa-miR-5003-5p	0.00750784	0.0297172
hsa-miR-532-5p	0.00790569	0.0311601
hsa-miR-4732-5p	0.00793826	0.0311601
hsa-miR-6856-5p	0.00816509	0.0319181
hsa-miR-760	0.00857794	0.0333939
hsa-miR-3960	0.00871033	0.0337544
hsa-miR-127-3p	0.0087419	0.0337544
hsa-miR-22-5p	0.00878528	0.033784
hsa-miR-320a	0.00906537	0.0346147
hsa-miR-1469	0.0091078	0.0346147
hsa-miR-4746-3p	0.00911104	0.0346147
hsa-miR-718	0.00915272	0.0346339
hsa-miR-5194	0.00922025	0.0347504
hsa-miR-329-3p	0.00934656	0.0349749
hsa-miR-26b-5p	0.00935376	0.0349749
hsa-miR-576-5p	0.00998761	0.0371979
hsa-miR-3976	0.0101415	0.0376228
hsa-miR-500a-5p	0.010324	0.0381505
hsa-miR-96-5p	0.0104895	0.0385698
hsa-miR-183-3p	0.010519	0.0385698
hsa-miR-654-3p	0.0108141	0.0394984
hsa-miR-575	0.0108866	0.0396104
hsa-miR-502-5p	0.0113337	0.0410791
hsa-miR-5585-3p	0.0113818	0.0410961
hsa-miR-27b-3p	0.0115146	0.0412794
hsa-miR-4644	0.0115198	0.0412794
hsa-miR-345-5p	0.0116269	0.041506
hsa-miR-4261	0.011776	0.0418802
hsa-miR-185-5p	0.0121345	0.0429933
hsa-miR-4515	0.0134312	0.0472426
hsa-miR-6132	0.0134337	0.0472426
hsa-miR-532-3p	0.0135786	0.0475754
hsa-miR-4710	0.0136557	0.0476688
hsa-miR-5701	0.0138008	0.0479984
hsa-miR-1294	0.0139018	0.0481726
hsa-miR-6127	0.0143526	0.0495532
hsa-miR-3646	0.0147327	0.0506806
hsa-miR-1288-3p	0.0149863	0.0513659
hsa-miR-3200-3p	0.0153666	0.0524794
hsa-miR-4291	0.0158385	0.0538965
hsa-miR-23a-3p	0.0159159	0.0539389
hsa-miR-589-3p	0.015965	0.0539389
hsa-miR-1827	0.0161582	0.0542156
hsa-miR-590-5p	0.0161615	0.0542156
hsa-miR-424-3p	0.0163267	0.0545733
hsa-miR-26a-1-3p	0.0164295	0.0545733
hsa-miR-204-5p	0.0164412	0.0545733
hsa-miR-4800-5p	0.0165919	0.0548809
hsa-miR-411-3p	0.0166964	0.0550341
hsa-miR-652-3p	0.0167604	0.0550534
hsa-miR-4417	0.0168672	0.0552123
hsa-miR-491-5p	0.0169724	0.055352
hsa-miR-16-1-3p	0.0170269	0.055352
hsa-miR-2276-3p	0.0174494	0.0565312
hsa-miR-3125	0.0175352	0.0566152
hsa-miR-6734-5p	0.0180207	0.057985
hsa-miR-8071	0.0183938	0.0589847
hsa-miR-6809-5p	0.0186338	0.0595527
hsa-miR-4318	0.0193438	0.0616137
hsa-miR-29c-3p	0.0195182	0.0618027
hsa-miR-652-5p	0.0195338	0.0618027
hsa-miR-3198	0.0197599	0.0621365
hsa-miR-6738-5p	0.0197707	0.0621365
hsa-miR-195-5p	0.0202983	0.0635834
hsa-miR-25-3p	0.0204791	0.063938
hsa-miR-3158-5p	0.0209025	0.0650454
hsa-miR-145-3p	0.0210708	0.0653541
hsa-miR-4701-3p	0.0212143	0.0654401
hsa-miR-6845-5p	0.0212369	0.0654401
hsa-miR-3195	0.021321	0.0654858
hsa-miR-5581-5p	0.0215599	0.065927
hsa-miR-4716-3p	0.021604	0.065927
hsa-miR-378g	0.02176	0.0661895
hsa-miR-4728-5p	0.0218713	0.0662988
hsa-miR-493-5p	0.0219361	0.0662988
hsa-miR-133b	0.0223406	0.0673065
hsa-miR-1290	0.022538	0.0676854
hsa-miR-188-3p	0.0226581	0.0678262
hsa-miR-6090	0.0227282	0.0678262
hsa-miR-4281	0.022898	0.0681179
hsa-miR-4713-3p	0.0230766	0.0684339
hsa-miR-345-3p	0.0236648	0.0699589
hsa-miR-3605-5p	0.024259	0.0714922
hsa-miR-431-5p	0.0249608	0.0733321
hsa-miR-3127-5p	0.0254156	0.0744372
hsa-miR-181a-5p	0.0255659	0.0744885
hsa-miR-762	0.0255907	0.0744885
hsa-miR-6784-5p	0.0258035	0.0748776
hsa-miR-21-5p	0.0260025	0.0752242
hsa-miR-6879-5p	0.026603	0.0767268
hsa-miR-7110-5p	0.0271701	0.0781242
hsa-miR-3156-5p	0.0273115	0.0782931
hsa-miR-936	0.0276345	0.0789796
hsa-miR-6795-5p	0.0280272	0.0798605
hsa-miR-16-5p	0.0281345	0.0799257
hsa-miR-409-5p	0.0284484	0.0805755
hsa-miR-338-3p	0.0286522	0.0809103
hsa-miR-28-5p	0.0290399	0.0816417
hsa-miR-484	0.0290838	0.0816417
hsa-miR-6717-5p	0.029945	0.0838104
hsa-miR-200c-3p	0.0302701	0.0844705
hsa-miR-6720-3p	0.030574	0.0850676
hsa-miR-15b-3p	0.0308957	0.0856457
hsa-miR-378i	0.0309628	0.0856457
hsa-miR-1305	0.0315234	0.086942
hsa-miR-7977	0.0316277	0.0869763
hsa-miR-3620-5p	0.0324236	0.0888002
hsa-miR-758-3p	0.0324787	0.0888002
hsa-miR-6780a-5p	0.0330993	0.0902362
hsa-miR-940	0.0334697	0.0909838
hsa-miR-3176	0.0340075	0.091931
hsa-miR-199a-3p	0.0340335	0.091931
hsa-miR-377-3p	0.0341097	0.091931
hsa-miR-378b	0.0346776	0.0929187
hsa-miR-1249-5p	0.0348153	0.0929187
hsa-miR-514b-5p	0.0348472	0.0929187
hsa-miR-424-5p	0.0348691	0.0929187
hsa-miR-6807-5p	0.0359644	0.095304
hsa-miR-4484	0.0359657	0.095304
hsa-miR-155-5p	0.0362257	0.0957248
hsa-miR-16-2-3p	0.0369299	0.0973138
hsa-miR-17-3p	0.0371648	0.0976609
hsa-miR-4518	0.0375061	0.0980262
hsa-miR-148b-5p	0.037517	0.0980262
hsa-miR-338-5p	0.0376147	0.0980262
hsa-miR-4721	0.0381495	0.0990002
hsa-miR-574-3p	0.0381977	0.0990002
hsa-miR-339-5p	0.0386421	0.0998782
hsa-miR-4730	0.0389132	0.100087
hsa-miR-24-3p	0.0389344	0.100087
hsa-miR-8069	0.0404926	0.10381
hsa-miR-6073	0.0408894	0.104544
hsa-miR-5088-5p	0.0411889	0.104804
hsa-miR-15a-5p	0.0412127	0.104804
hsa-miR-517a-3p	0.0415165	0.105181
hsa-miR-106a-3p	0.041583	0.105181
hsa-miR-6512-5p	0.0428616	0.108125
hsa-miR-1185-1-3p	0.0442462	0.111312
hsa-miR-6867-5p	0.0443599	0.111312
hsa-miR-6785-5p	0.0449853	0.112582
hsa-miR-210-3p	0.045703	0.114076
hsa-miR-106b-5p	0.0458792	0.114215
hsa-miR-582-5p	0.0463877	0.114423
hsa-miR-202-3p	0.0463911	0.114423
hsa-miR-4741	0.0464343	0.114423
hsa-miR-6767-5p	0.0466488	0.114423
hsa-miR-6824-5p	0.0466587	0.114423
hsa-miR-1185-2-3p	0.0466886	0.114423
hsa-miR-30c-5p	0.0475649	0.11627
hsa-miR-4481	0.0488619	0.119132
hsa-miR-181a-2-3p	0.0497251	0.120925
hsa-miR-6131	0.0500391	0.121377
hsa-let-7c-5p	0.0512152	0.123912
hsa-miR-6803-3p	0.0522158	0.126011
hsa-miR-3194-5p	0.0529253	0.127398
hsa-miR-423-3p	0.0560901	0.134673
hsa-miR-101-5p	0.0585944	0.14033
hsa-miR-331-3p	0.0589372	0.140794
hsa-miR-381-3p	0.0602146	0.143269
hsa-miR-363-3p	0.060475	0.143269
hsa-miR-602	0.0606874	0.143269
hsa-miR-193a-5p	0.060827	0.143269
hsa-miR-365a-3p	0.0608751	0.143269
hsa-miR-425-5p	0.060882	0.143269
hsa-miR-628-5p	0.0616253	0.144613
hsa-miR-6768-5p	0.0617587	0.144613
hsa-miR-6740-5p	0.0623385	0.145553
hsa-miR-6793-5p	0.062468	0.145553
hsa-miR-2115-5p	0.0630976	0.146659
hsa-miR-1307-3p	0.0633759	0.146945
hsa-let-7b-5p	0.0644419	0.149052
hsa-miR-299-5p	0.0647018	0.149288
hsa-miR-15a-3p	0.0654616	0.150673
hsa-miR-6793-3p	0.0662497	0.152117
hsa-miR-23b-3p	0.0664483	0.152204
hsa-miR-4745-5p	0.0681982	0.155834
hsa-miR-1973	0.068755	0.156728
hsa-miR-6831-5p	0.06921	0.157386
hsa-miR-148a-5p	0.0695874	0.157865
hsa-miR-7107-5p	0.0701617	0.158787
hsa-miR-6766-3p	0.0712262	0.160811
hsa-miR-19b-3p	0.0721576	0.162526
hsa-miR-30e-5p	0.0743528	0.167073
hsa-miR-6515-3p	0.0748356	0.167533
hsa-miR-6803-5p	0.0749236	0.167533
hsa-miR-1268a	0.0750887	0.167533
hsa-miR-3196	0.0759749	0.169111
hsa-miR-509-5p	0.0794862	0.176512
hsa-miR-191-5p	0.0798221	0.176842
hsa-miR-10b-5p	0.080201	0.177267
hsa-miR-5189-3p	0.0810279	0.178342
hsa-miR-142-5p	0.0810646	0.178342
hsa-miR-6087	0.0812616	0.178361
hsa-miR-29b-3p	0.0821531	0.1799
hsa-miR-4459	0.0827326	0.180751
hsa-miR-487b-3p	0.0831947	0.181341
hsa-miR-4677-3p	0.0834834	0.181552
hsa-miR-4659a-5p	0.0842816	0.182868
hsa-miR-211-5p	0.0846912	0.183336
hsa-miR-1224-5p	0.0854465	0.184549
hsa-miR-224-5p	0.0856824	0.184637
hsa-miR-362-5p	0.0862224	0.185378
hsa-miR-122-5p	0.087953	0.18854
hsa-miR-3141	0.0880915	0.18854
hsa-miR-4496	0.0887578	0.189317
hsa-miR-542-5p	0.0888549	0.189317
hsa-miR-4514	0.090899	0.193237
hsa-miR-152-3p	0.0916191	0.194331
hsa-miR-4697-5p	0.0927375	0.196143
hsa-let-7a-3p	0.092888	0.196143
hsa-miR-629-5p	0.0935919	0.197189
hsa-miR-548e-3p	0.0939795	0.197566
hsa-miR-5006-5p	0.0942756	0.197749
hsa-miR-500a-3p	0.0980042	0.205115
hsa-miR-4778-5p	0.0992775	0.207321
hsa-miR-625-3p	0.101007	0.210468
hsa-miR-7162-3p	0.102591	0.213299
hsa-miR-487a-3p	0.103314	0.214331
hsa-miR-3652	0.104153	0.215257
hsa-miR-340-3p	0.104215	0.215257
hsa-miR-550a-3p	0.105197	0.216811
hsa-miR-192-5p	0.105788	0.217556
hsa-miR-151a-5p	0.106547	0.218642
hsa-miR-4486	0.107737	0.220604
hsa-miR-30b-3p	0.109634	0.223624
hsa-miR-7114-5p	0.109684	0.223624
hsa-miR-2110	0.110771	0.225353
hsa-miR-6758-5p	0.112639	0.228662
hsa-miR-1260a	0.114796	0.232541
hsa-miR-7106-5p	0.11681	0.236116
hsa-miR-4688	0.11712	0.236237
hsa-miR-4687-3p	0.118655	0.238311
hsa-miR-6747-5p	0.118663	0.238311
hsa-miR-1226-5p	0.118903	0.238311
hsa-miR-6794-3p	0.120267	0.240066
hsa-miR-376c-3p	0.120287	0.240066
hsa-miR-451b	0.120618	0.24022
hsa-miR-423-5p	0.122839	0.243538
hsa-miR-151b	0.12292	0.243538
hsa-miR-628-3p	0.123056	0.243538
hsa-miR-6846-5p	0.123989	0.244429
hsa-miR-3679-5p	0.124023	0.244429
hsa-miR-1273c	0.124637	0.245017
hsa-miR-199b-5p	0.124839	0.245017
hsa-miR-7111-3p	0.125416	0.24564
hsa-miR-6857-5p	0.125835	0.245949
hsa-miR-369-5p	0.128105	0.249871
hsa-miR-550a-3-5p	0.128525	0.250175
hsa-miR-4507	0.129256	0.25108
hsa-miR-4485-3p	0.129987	0.251983
hsa-miR-6086	0.130753	0.25295
hsa-miR-4698	0.131346	0.253579
hsa-miR-505-5p	0.131868	0.254067
hsa-miR-4284	0.132593	0.254381
hsa-miR-125b-5p	0.132787	0.254381
hsa-let-7i-3p	0.13287	0.254381
hsa-miR-548j-5p	0.133106	0.254381
hsa-miR-410-3p	0.13631	0.259978
hsa-miR-4634	0.13775	0.262197
hsa-miR-4707-3p	0.138603	0.26329
hsa-miR-3121-3p	0.139392	0.264258
hsa-miR-6165	0.140649	0.266006
hsa-miR-146b-5p	0.14097	0.266006
hsa-miR-138-2-3p	0.141158	0.266006
hsa-miR-378f	0.143157	0.269238
hsa-miR-6819-5p	0.145469	0.273043
hsa-miR-3613-3p	0.148259	0.277729
hsa-miR-376a-3p	0.149166	0.278875
hsa-miR-3656	0.15478	0.2888
hsa-miR-30e-3p	0.155846	0.290218
hsa-miR-378d	0.156498	0.29086
hsa-miR-7854-3p	0.15688	0.290997
hsa-miR-181a-3p	0.157693	0.291881
hsa-miR-1182	0.157974	0.291881
hsa-miR-6779-5p	0.159353	0.293855
hsa-miR-6849-5p	0.159857	0.294212
hsa-miR-5690	0.160948	0.295645
hsa-miR-6716-3p	0.161792	0.296007
hsa-miR-1228-3p	0.161913	0.296007
hsa-miR-4676-5p	0.162112	0.296007
hsa-miR-215-5p	0.162763	0.296007
hsa-miR-557	0.162842	0.296007
hsa-miR-1249-3p	0.163023	0.296007
hsa-miR-450a-5p	0.163873	0.29698
hsa-miR-619-5p	0.166392	0.300637
hsa-miR-454-5p	0.166526	0.300637
hsa-miR-4317	0.168032	0.302556
hsa-miR-497-5p	0.168479	0.302556
hsa-miR-571	0.168548	0.302556
hsa-miR-6887-5p	0.169419	0.303543
hsa-miR-660-3p	0.170273	0.304496
hsa-miR-4787-3p	0.171942	0.306901
hsa-miR-6769b-5p	0.172925	0.308074
hsa-miR-765	0.173357	0.308263
hsa-miR-7641	0.174142	0.309077
hsa-miR-550b-2-5p	0.17575	0.311348
hsa-miR-6516-3p	0.176841	0.312694
hsa-miR-650	0.178117	0.314363
hsa-miR-6511b-5p	0.179743	0.316642
hsa-miR-221-3p	0.18538	0.325965
hsa-miR-4422	0.187791	0.329592
hsa-miR-7845-5p	0.188498	0.329841
hsa-miR-6810-3p	0.18863	0.329841
hsa-miR-503-5p	0.190044	0.330949
hsa-miR-4647	0.19009	0.330949
hsa-miR-5190	0.190438	0.330949
hsa-miR-6798-5p	0.190663	0.330949
hsa-miR-425-3p	0.198326	0.34362
hsa-miR-4659b-5p	0.202477	0.349815
hsa-miR-3616-3p	0.202641	0.349815
hsa-miR-4433a-3p	0.204167	0.351807
hsa-miR-6789-5p	0.206797	0.355692
hsa-miR-6799-5p	0.207352	0.355999
hsa-miR-3074-5p	0.208798	0.357831
hsa-miR-193b-5p	0.209748	0.35881
hsa-miR-4476	0.213189	0.364037
hsa-miR-5787	0.214975	0.366425
hsa-miR-939-5p	0.217317	0.369752
hsa-miR-6848-3p	0.217851	0.369995
hsa-miR-340-5p	0.221035	0.374729
hsa-miR-7-5p	0.223222	0.37776
hsa-miR-150-3p	0.226619	0.382824
hsa-miR-4326	0.22752	0.383661
hsa-miR-6870-5p	0.228463	0.384566
hsa-miR-548x-3p	0.229911	0.386316
hsa-miR-6802-3p	0.232904	0.390651
hsa-miR-548ae-3p	0.233989	0.391776
hsa-miR-6894-5p	0.234603	0.39211
hsa-miR-93-3p	0.235309	0.392596
hsa-miR-6760-3p	0.235767	0.392668
hsa-miR-570-3p	0.238014	0.395714
hsa-miR-4538	0.238823	0.396362
hsa-miR-8072	0.239766	0.39723
hsa-miR-330-3p	0.242449	0.400973
hsa-miR-103a-2-5p	0.242911	0.401036
hsa-miR-4539	0.244592	0.403108
hsa-miR-7150	0.245113	0.403264
hsa-miR-6821-5p	0.250968	0.41218
hsa-miR-1270	0.252448	0.413891
hsa-miR-654-5p	0.255413	0.418029
hsa-miR-663a	0.257764	0.421148
hsa-miR-6795-3p	0.25867	0.421715
hsa-miR-4470	0.259003	0.421715
hsa-miR-6801-5p	0.259617	0.421989
hsa-miR-4270	0.260805	0.423017
hsa-miR-363-5p	0.261144	0.423017
hsa-miR-629-3p	0.262002	0.423068
hsa-miR-6788-5p	0.262069	0.423068
hsa-miR-4664-3p	0.263134	0.424062
hsa-miR-8060	0.265054	0.42643
hsa-miR-6124	0.266278	0.427596
hsa-miR-4776-5p	0.266815	0.427596
hsa-miR-3926	0.267134	0.427596
hsa-miR-218-5p	0.269235	0.429035
hsa-miR-548c-3p	0.269261	0.429035
hsa-miR-6763-5p	0.269671	0.429035
hsa-miR-6765-5p	0.269847	0.429035
hsa-miR-7851-3p	0.276754	0.439278
hsa-miR-30a-5p	0.277389	0.439547
hsa-miR-6891-5p	0.280396	0.44357
hsa-miR-5189-5p	0.282689	0.44645
hsa-miR-6837-5p	0.285387	0.449344
hsa-miR-937-5p	0.285471	0.449344
hsa-miR-4488	0.288735	0.453143
hsa-miR-221-5p	0.288843	0.453143
hsa-miR-1237-3p	0.291799	0.457022
hsa-miR-4419a	0.298289	0.466416
hsa-miR-432-5p	0.30007	0.467878
hsa-miR-5699-5p	0.300213	0.467878
hsa-miR-642b-3p	0.305736	0.4757
hsa-miR-4446-3p	0.307484	0.477635
hsa-miR-4648	0.308472	0.47777
hsa-miR-744-5p	0.308581	0.47777
hsa-miR-6819-3p	0.30979	0.478788
hsa-miR-1285-3p	0.310251	0.478788
hsa-miR-6877-5p	0.31167	0.478863
hsa-miR-4473	0.311705	0.478863
hsa-miR-6872-5p	0.311818	0.478863
hsa-miR-1271-5p	0.314841	0.482723
hsa-miR-6088	0.316122	0.483902
hsa-miR-4310	0.317568	0.48533
hsa-miR-188-5p	0.318868	0.48653
hsa-miR-30d-5p	0.320066	0.487572
hsa-miR-6797-3p	0.3233	0.491707
hsa-miR-6848-5p	0.32641	0.49564
hsa-miR-6722-3p	0.327971	0.497212
hsa-miR-6129	0.330058	0.499575
hsa-miR-1343-5p	0.33257	0.502573
hsa-miR-4274	0.334766	0.505037
hsa-miR-4690-5p	0.335268	0.505037
hsa-miR-219b-5p	0.335835	0.505087
hsa-miR-7976	0.336828	0.505776
hsa-miR-3940-5p	0.339738	0.508652
hsa-miR-451a	0.339818	0.508652
hsa-miR-4737	0.341339	0.510122
hsa-miR-186-5p	0.342517	0.511074
hsa-miR-483-5p	0.344224	0.512812
hsa-miR-2861	0.346014	0.513862
hsa-miR-1299	0.346093	0.513862
hsa-miR-4468	0.346558	0.513862
hsa-miR-6752-5p	0.348002	0.514427
hsa-miR-6861-3p	0.348027	0.514427
hsa-miR-564	0.3516	0.518897
hsa-miR-15b-5p	0.3567	0.525605
hsa-miR-4497	0.361555	0.531664
hsa-miR-8063	0.361936	0.531664
hsa-miR-1273h-5p	0.364558	0.534685
hsa-miR-6865-5p	0.371902	0.543936
hsa-miR-133a-3p	0.372016	0.543936
hsa-miR-6765-3p	0.37262	0.543979
hsa-miR-3154	0.375502	0.547342
hsa-miR-26a-5p	0.376958	0.548619
hsa-miR-636	0.380487	0.552688
hsa-miR-183-5p	0.380922	0.552688
hsa-miR-6510-5p	0.386385	0.55939
hsa-miR-3907	0.387096	0.55939
hsa-miR-210-5p	0.387315	0.55939
hsa-miR-4667-3p	0.388704	0.56054
hsa-miR-196a-5p	0.391817	0.564168
hsa-miR-671-3p	0.395239	0.568231
hsa-miR-3180-5p	0.396541	0.569238
hsa-miR-505-3p	0.397808	0.570191
hsa-miR-23b-5p	0.398901	0.570894
hsa-miR-6812-5p	0.399988	0.571583
hsa-miR-6778-5p	0.402769	0.574503
hsa-miR-5008-5p	0.40361	0.574503
hsa-miR-4734	0.403852	0.574503
hsa-miR-30a-3p	0.405586	0.576102
hsa-miR-6069	0.4065	0.576535
hsa-miR-548ap-3p	0.407848	0.577581
hsa-miR-30c-1-3p	0.411996	0.582583
hsa-miR-1304-3p	0.415746	0.585926
hsa-miR-6786-5p	0.416097	0.585926
hsa-miR-3130-5p	0.417219	0.585926
hsa-miR-18b-3p	0.417248	0.585926
hsa-miR-3138	0.417457	0.585926
hsa-miR-4313	0.424393	0.594775
hsa-miR-3667-5p	0.425019	0.594775
hsa-miR-8089	0.426524	0.595999
hsa-miR-1287-3p	0.427387	0.596325
hsa-miR-6775-5p	0.430066	0.599179
hsa-miR-4695-5p	0.432778	0.602071
hsa-miR-1587	0.435582	0.604359
hsa-miR-6752-3p	0.4357	0.604359
hsa-miR-4731-3p	0.436842	0.605055
hsa-let-7d-3p	0.437972	0.605734
hsa-miR-3940-3p	0.440283	0.607604
hsa-miR-6870-3p	0.440609	0.607604
hsa-miR-6855-3p	0.445994	0.614134
hsa-miR-6753-3p	0.446668	0.614169
hsa-miR-6791-5p	0.459856	0.631385
hsa-miR-6075	0.461477	0.632692
hsa-miR-1234-3p	0.462779	0.633558
hsa-miR-1287-5p	0.466303	0.63746
hsa-miR-6824-3p	0.467914	0.63874
hsa-miR-6785-3p	0.471488	0.642692
hsa-miR-6812-3p	0.473043	0.643882
hsa-miR-3190-5p	0.474323	0.644065
hsa-miR-3157-3p	0.474538	0.644065
hsa-miR-711	0.475427	0.644347
hsa-miR-1281	0.477581	0.644718
hsa-miR-4419b	0.478036	0.644718
hsa-miR-6876-5p	0.478346	0.644718
hsa-miR-3124-5p	0.478427	0.644718
hsa-miR-197-3p	0.481953	0.648546
hsa-miR-4660	0.484281	0.650753
hsa-miR-4516	0.48602	0.652162
hsa-miR-6776-3p	0.490552	0.657312
hsa-miR-193b-3p	0.491912	0.658203
hsa-miR-4314	0.495091	0.661205
hsa-miR-191-3p	0.496198	0.661205
hsa-miR-4530	0.496254	0.661205
hsa-miR-1207-5p	0.497678	0.662171
hsa-miR-6859-5p	0.499601	0.663077
hsa-miR-6757-3p	0.500271	0.663077
hsa-miR-4665-3p	0.500462	0.663077
hsa-miR-328-5p	0.501809	0.663444
hsa-miR-7159-5p	0.502142	0.663444
hsa-miR-4687-5p	0.504836	0.665238
hsa-miR-6813-3p	0.504906	0.665238
hsa-miR-4522	0.505655	0.665298
hsa-miR-3157-5p	0.508074	0.667255
hsa-miR-6728-3p	0.509012	0.667255
hsa-miR-6772-5p	0.509258	0.667255
hsa-miR-1908-3p	0.514333	0.672972
hsa-miR-1304-5p	0.515807	0.673968
hsa-miR-371a-5p	0.518202	0.674177
hsa-miR-6737-3p	0.518476	0.674177
hsa-miR-6076	0.518577	0.674177
hsa-miR-4505	0.519098	0.674177
hsa-miR-4743-5p	0.51953	0.674177
hsa-miR-758-5p	0.52598	0.681612
hsa-miR-4632-5p	0.528578	0.683459
hsa-miR-933	0.52885	0.683459
hsa-miR-23a-5p	0.530851	0.68459
hsa-miR-3150b-5p	0.531172	0.68459
hsa-miR-4640-3p	0.532934	0.685413
hsa-miR-3675-3p	0.53326	0.685413
hsa-miR-8485	0.536679	0.688228
hsa-miR-6763-3p	0.536905	0.688228
hsa-miR-3120-3p	0.537825	0.688474
hsa-miR-4534	0.541056	0.691106
hsa-miR-4685-3p	0.541944	0.691106
hsa-miR-6829-5p	0.542216	0.691106
hsa-miR-149-5p	0.543145	0.691106
hsa-miR-6743-3p	0.54405	0.691106
hsa-miR-6739-5p	0.545542	0.691106
hsa-miR-6790-3p	0.545642	0.691106
hsa-miR-6731-3p	0.546322	0.691106
hsa-miR-6820-5p	0.546456	0.691106
hsa-miR-6845-3p	0.547219	0.691148
hsa-miR-1236-5p	0.548755	0.691812
hsa-miR-6889-3p	0.549208	0.691812
hsa-miR-2392	0.55169	0.694014
hsa-miR-6085	0.554392	0.696487
hsa-miR-1260b	0.556459	0.698156
hsa-miR-622	0.559966	0.701424
hsa-miR-4666b	0.560546	0.701424
hsa-miR-3917	0.562253	0.702453
hsa-miR-92b-3p	0.563192	0.702453
hsa-miR-6503-3p	0.563801	0.702453
hsa-miR-330-5p	0.564339	0.702453
hsa-miR-4749-3p	0.566731	0.704504
hsa-miR-378e	0.568493	0.705766
hsa-miR-6841-3p	0.575428	0.71344
hsa-miR-3137	0.577765	0.7154
hsa-miR-634	0.57997	0.716473
hsa-miR-6850-5p	0.580146	0.716473
hsa-miR-4327	0.587536	0.724653
hsa-miR-1301-3p	0.588996	0.724846
hsa-miR-22-3p	0.589224	0.724846
hsa-miR-6880-3p	0.594422	0.73029
hsa-miR-769-5p	0.595443	0.730595
hsa-miR-576-3p	0.598421	0.733299
hsa-miR-4739	0.599412	0.733562
hsa-miR-5572	0.603591	0.737723
hsa-miR-6756-5p	0.604974	0.738258
hsa-miR-4441	0.60559	0.738258
hsa-miR-214-3p	0.608324	0.739716
hsa-miR-4463	0.60835	0.739716
hsa-miR-5096	0.612229	0.743477
hsa-miR-6851-3p	0.613376	0.743915
hsa-miR-1539	0.614234	0.744002
hsa-miR-6891-3p	0.618271	0.747934
hsa-let-7b-3p	0.623694	0.752847
hsa-miR-566	0.623924	0.752847
hsa-miR-4725-5p	0.625616	0.753505
hsa-miR-6728-5p	0.626062	0.753505
hsa-miR-501-5p	0.627893	0.753853
hsa-miR-6756-3p	0.627946	0.753853
hsa-miR-939-3p	0.629538	0.754808
hsa-miR-1268b	0.632932	0.757153
hsa-miR-4701-5p	0.633095	0.757153
hsa-miR-23c	0.634689	0.758101
hsa-miR-671-5p	0.635885	0.758571
hsa-miR-4646-3p	0.637549	0.759599
hsa-miR-6892-3p	0.642548	0.764591
hsa-miR-5703	0.643495	0.764756
hsa-miR-744-3p	0.645709	0.766425
hsa-miR-3614-5p	0.647347	0.767407
hsa-miR-1238-3p	0.652955	0.773086
hsa-miR-6800-3p	0.655473	0.775097
hsa-miR-143-3p	0.658232	0.777387
hsa-miR-1267	0.663269	0.78236
hsa-miR-7108-5p	0.67148	0.791059
hsa-miR-7974	0.678635	0.797624
hsa-miR-6877-3p	0.680629	0.797624
hsa-miR-1183	0.680745	0.797624
hsa-miR-6865-3p	0.681018	0.797624
hsa-miR-4732-3p	0.681269	0.797624
hsa-miR-5010-3p	0.684629	0.800567
hsa-miR-921	0.692426	0.808686
hsa-miR-3162-3p	0.693825	0.809084
hsa-miR-4257	0.694478	0.809084
hsa-miR-548d-5p	0.701232	0.815948
hsa-miR-4271	0.703122	0.817142
hsa-miR-1229-5p	0.704369	0.817587
hsa-miR-21-3p	0.706684	0.819269
hsa-miR-2116-3p	0.709781	0.821852
hsa-miR-4714-3p	0.711847	0.823236
hsa-miR-6508-5p	0.712987	0.823548
hsa-miR-222-3p	0.714422	0.824199
hsa-miR-623	0.716905	0.826056
hsa-miR-4763-3p	0.721794	0.829703
hsa-miR-3682-3p	0.722602	0.829703
hsa-miR-6779-3p	0.72318	0.829703
hsa-miR-4667-5p	0.723578	0.829703
hsa-miR-3188	0.725341	0.830717
hsa-miR-6775-3p	0.726879	0.831472
hsa-miR-1825	0.729849	0.833861
hsa-miR-140-3p	0.731831	0.835117
hsa-miR-4758-5p	0.736102	0.837495
hsa-miR-500b-5p	0.736324	0.837495
hsa-miR-4466	0.736571	0.837495
hsa-miR-6858-3p	0.738744	0.838958
hsa-miR-4769-3p	0.742986	0.842763
hsa-miR-630	0.743898	0.842787
hsa-miR-4784	0.746179	0.843172
hsa-miR-6792-5p	0.746187	0.843172
hsa-miR-6507-3p	0.74771	0.843172
hsa-miR-139-5p	0.748465	0.843172
hsa-miR-6884-3p	0.74871	0.843172
hsa-miR-4728-3p	0.749586	0.843172
hsa-miR-6732-3p	0.751165	0.843945
hsa-miR-4689	0.758449	0.850637
hsa-miR-4649-3p	0.758919	0.850637
hsa-miR-574-5p	0.760233	0.851101
hsa-miR-1273f	0.767384	0.858092
hsa-miR-6777-3p	0.768535	0.858364
hsa-miR-548aj-3p	0.770837	0.859919
hsa-miR-6741-5p	0.773892	0.862311
hsa-miR-371b-5p	0.777773	0.865616
hsa-miR-572	0.78347	0.870599
hsa-miR-6800-5p	0.784091	0.870599
hsa-miR-6126	0.785923	0.871609
hsa-miR-6753-5p	0.78764	0.872491
hsa-miR-642a-3p	0.789045	0.873025
hsa-miR-6068	0.79302	0.876398
hsa-miR-4750-3p	0.796645	0.879377
hsa-miR-4433a-5p	0.798507	0.880124
hsa-miR-1202	0.799182	0.880124
hsa-miR-6858-5p	0.802566	0.88256
hsa-miR-1972	0.804232	0.88256
hsa-miR-378a-5p	0.804911	0.88256
hsa-miR-3162-5p	0.806239	0.88256
hsa-miR-4312	0.806735	0.88256
hsa-miR-3151-3p	0.806992	0.88256
hsa-miR-4306	0.820025	0.895626
hsa-miR-4433b-3p	0.820833	0.895626
hsa-miR-4535	0.82244	0.896346
hsa-miR-4723-3p	0.825043	0.898148
hsa-miR-6125	0.830114	0.900718
hsa-miR-5100	0.830817	0.900718
hsa-miR-6724-5p	0.830825	0.900718
hsa-miR-132-3p	0.831212	0.900718
hsa-miR-5571-5p	0.832667	0.901262
hsa-miR-4767	0.836463	0.902907
hsa-miR-198	0.836983	0.902907
hsa-miR-99a-5p	0.837051	0.902907
hsa-miR-8064	0.842956	0.908242
hsa-miR-33b-3p	0.845192	0.909615
hsa-miR-6727-5p	0.848671	0.911902
hsa-miR-4436b-5p	0.849245	0.911902
hsa-miR-1238-5p	0.850662	0.912388
hsa-miR-4669	0.85334	0.914224
hsa-miR-19b-1-5p	0.856369	0.916369
hsa-miR-7109-5p	0.85728	0.916369
hsa-miR-6840-3p	0.860236	0.918332
hsa-miR-4652-3p	0.861058	0.918332
hsa-miR-3663-3p	0.862534	0.918871
hsa-miR-6880-5p	0.867347	0.922959
hsa-miR-1246	0.869999	0.92474
hsa-miR-3179	0.871898	0.925242
hsa-miR-132-5p	0.872558	0.925242
hsa-miR-4499	0.873458	0.925242
hsa-let-7f-1-3p	0.874383	0.925242
hsa-miR-3934-5p	0.88009	0.929392
hsa-miR-5195-3p	0.88027	0.929392
hsa-miR-134-5p	0.884623	0.932947
hsa-miR-1471	0.886814	0.934217
hsa-miR-335-5p	0.892718	0.93939
hsa-miR-4299	0.896974	0.94282
hsa-miR-5196-3p	0.899077	0.942861
hsa-miR-6798-3p	0.899169	0.942861
hsa-miR-1229-3p	0.900003	0.942861
hsa-miR-1470	0.901668	0.94356
hsa-miR-6509-3p	0.904179	0.945142
hsa-miR-6089	0.905321	0.945291
hsa-miR-5001-5p	0.907749	0.946781
hsa-miR-1225-5p	0.914721	0.952781
hsa-miR-3620-3p	0.915516	0.952781
hsa-miR-4758-3p	0.922815	0.958883
hsa-miR-6730-3p	0.923406	0.958883
hsa-miR-3911	0.926189	0.960718
hsa-miR-151a-3p	0.928138	0.961685
hsa-miR-6796-3p	0.929929	0.962487
hsa-miR-548am-5p	0.933276	0.964633
hsa-miR-6808-5p	0.934042	0.964633
hsa-miR-1227-5p	0.942391	0.970078
hsa-miR-627-5p	0.943597	0.970078
hsa-miR-98-3p	0.944057	0.970078
hsa-miR-6759-3p	0.944237	0.970078
hsa-miR-6784-3p	0.944442	0.970078
hsa-miR-563	0.948813	0.973352
hsa-miR-638	0.950142	0.973352
hsa-miR-6794-5p	0.950716	0.973352
hsa-miR-4716-5p	0.955373	0.976433
hsa-miR-7114-3p	0.955789	0.976433
hsa-miR-370-3p	0.971367	0.991276
hsa-miR-373-5p	0.972745	0.991613
hsa-miR-100-5p	0.974529	0.991961
hsa-miR-6890-3p	0.975726	0.991961
hsa-miR-1227-3p	0.976232	0.991961
hsa-miR-548ai	0.978916	0.99288
hsa-miR-3679-3p	0.979235	0.99288
hsa-miR-6769b-3p	0.984015	0.993556
hsa-miR-194-3p	0.984588	0.993556
hsa-miR-7704	0.985116	0.993556
hsa-miR-3665	0.985975	0.993556
hsa-miR-199a-5p	0.987546	0.993556
hsa-miR-4787-5p	0.990105	0.993556
hsa-miR-6869-5p	0.990166	0.993556
hsa-miR-128-3p	0.990182	0.993556
hsa-miR-1915-3p	0.990606	0.993556
hsa-miR-6834-3p	0.990933	0.993556
hsa-miR-6857-3p	0.992416	0.993556
hsa-miR-7108-3p	0.992506	0.993556
hsa-miR-1273d	0.994273	0.994273
