# Supplementary material for: MicroRNA in diagnosis and therapy monitoring of early-stage triple-negative breast cancer
Source: Sci Rep. 2018 Aug 2;8:11584. doi: 10.1038/s41598-018-29917-2 (PMC6072710; doi:10.1038/s41598-018-29917-2)
Supplement: Supplementary file 3 — Supplemental Table 2 [file 41598_2018_29917_MOESM3_ESM.xlsx]

## Sheet: 3_supplemental_table_3.txt
	t-Test raw p-Value	t-Test adjusted p-Value	AUC
hsa-miR-4659b-3p	9.2843e-10	8.7829e-07	0.0544218
hsa-miR-665	2.4001e-08	1.1352e-05	0.904762
hsa-miR-34a-5p	4.3075e-08	1.3156e-05	1
hsa-miR-664b-3p	5.5626e-08	1.3156e-05	0.0453515
hsa-miR-548q	1.3844e-07	2.6193e-05	0.0929705
hsa-miR-1273g-3p	2.7547e-07	4.3433e-05	0.93424
hsa-miR-342-5p	3.3726e-07	4.5127e-05	0.126984
hsa-miR-4449	3.841e-07	4.5127e-05	0.160998
hsa-miR-5684	4.2933e-07	4.5127e-05	0.913832
hsa-miR-4659a-3p	5.3819e-07	5.0913e-05	0.0952381
hsa-miR-3605-3p	6.7987e-07	5.0992e-05	0.14059
hsa-miR-942-5p	6.9418e-07	5.0992e-05	0.0702948
hsa-miR-1306-5p	7.0073e-07	5.0992e-05	0.870748
hsa-miR-3200-5p	8.1142e-07	5.2898e-05	0.0566893
hsa-miR-34b-5p	8.3876e-07	5.2898e-05	1
hsa-miR-3651	1.5737e-06	9.3046e-05	0.195011
hsa-miR-6743-5p	1.7389e-06	9.6765e-05	0.900227
hsa-miR-659-3p	1.9308e-06	0.00010148	0.922902
hsa-miR-584-3p	2.1753e-06	0.00010831	0.943311
hsa-miR-328-3p	2.3229e-06	0.00010987	0.126984
hsa-miR-4513	2.5087e-06	0.00011301	0.907029
hsa-miR-4665-5p	3.0015e-06	0.00012907	0.9161
hsa-miR-1908-5p	3.1448e-06	0.00012935	0.798186
hsa-miR-92a-3p	3.4492e-06	0.00013216	0.120181
hsa-miR-3180-3p	3.4925e-06	0.00013216	0.920635
hsa-miR-6516-5p	5.2037e-06	0.00018933	0.104308
hsa-miR-10a-5p	7.6107e-06	0.00025876	0.0816327
hsa-miR-223-5p	7.7213e-06	0.00025876	0.15873
hsa-miR-142-3p	7.9323e-06	0.00025876	0.185941
hsa-miR-1180-3p	8.9695e-06	0.00028284	0.852608
hsa-miR-3688-3p	9.6183e-06	0.00029351	0.920635
hsa-miR-4323	1.0397e-05	0.00029821	0.217687
hsa-miR-766-3p	1.0822e-05	0.00029821	0.219955
hsa-miR-5695	1.1021e-05	0.00029821	0.145125
hsa-miR-4707-3p	1.1033e-05	0.00029821	0.689342
hsa-miR-125a-3p	1.4838e-05	0.00038991	0.827664
hsa-miR-6511b-3p	1.5436e-05	0.00039148	0.199546
hsa-miR-7152-3p	1.6013e-05	0.00039148	0.868481
hsa-miR-4286	1.6139e-05	0.00039148	0.129252
hsa-miR-326	1.6926e-05	0.00039271	0.131519
hsa-miR-106b-3p	1.7116e-05	0.00039271	0.848073
hsa-miR-339-3p	1.7435e-05	0.00039271	0.893424
hsa-miR-223-3p	1.953e-05	0.00042965	0.172336
hsa-miR-3615	2.0219e-05	0.00043471	0.126984
hsa-miR-769-3p	2.0802e-05	0.00043731	0.839002
hsa-miR-4781-3p	2.2799e-05	0.00046002	0.154195
hsa-miR-4430	2.2855e-05	0.00046002	0.836735
hsa-miR-4788	2.8565e-05	0.00056298	0.861678
hsa-miR-1233-5p	2.9509e-05	0.00056971	0.84127
hsa-miR-29b-1-5p	3.1892e-05	0.0006034	0.129252
hsa-miR-1976	3.2873e-05	0.00060547	0.142857
hsa-miR-154-5p	3.3282e-05	0.00060547	0.251701
hsa-miR-6757-5p	3.6828e-05	0.00065097	0.836735
hsa-miR-543	3.7159e-05	0.00065097	0.197279
hsa-miR-942-3p	4.2542e-05	0.00073173	0.192744
hsa-miR-26b-3p	4.4453e-05	0.00074711	0.176871
hsa-miR-550a-5p	4.5016e-05	0.00074711	0.870748
hsa-miR-7847-3p	4.8082e-05	0.00078424	0.848073
hsa-miR-3653-3p	4.9721e-05	0.00079722	0.190476
hsa-miR-617	5.4369e-05	0.00085722	0.868481
hsa-miR-4685-5p	5.6646e-05	0.00087847	0.877551
hsa-let-7e-5p	5.8395e-05	0.000891	0.156463
hsa-miR-6513-3p	6.042e-05	0.00090177	0.201814
hsa-miR-211-3p	6.1008e-05	0.00090177	0.836735
hsa-miR-1914-3p	6.3384e-05	0.00092248	0.823129
hsa-miR-4420	6.4857e-05	0.00092962	0.179138
hsa-miR-208a-5p	6.7103e-05	0.00094745	0.866213
hsa-miR-25-5p	6.9568e-05	0.00096781	0.732426
hsa-miR-584-5p	7.4926e-05	0.0010272	0.791383
hsa-miR-6737-5p	8.1381e-05	0.0010924	0.861678
hsa-miR-4442	8.1988e-05	0.0010924	0.825397
hsa-miR-1255b-5p	8.6126e-05	0.0011316	0.151927
hsa-miR-329-3p	9.3633e-05	0.0011986	0.285714
hsa-miR-495-3p	9.3762e-05	0.0011986	0.263039
hsa-miR-641	9.5606e-05	0.0012059	0.811791
hsa-miR-181d-5p	9.8801e-05	0.001221	0.147392
hsa-miR-381-3p	0.00010015	0.001221	0.306122
hsa-miR-4653-3p	0.00010073	0.001221	0.829932
hsa-miR-501-3p	0.00010196	0.001221	0.793651
hsa-miR-483-3p	0.00010397	0.0012294	0.818594
hsa-miR-411-3p	0.00011307	0.0013206	0.240363
hsa-miR-4465	0.0001321	0.001524	0.800454
hsa-miR-342-3p	0.00014318	0.0016319	0.206349
hsa-miR-181c-5p	0.00015082	0.0016986	0.188209
hsa-miR-625-5p	0.00015939	0.0017523	0.736961
hsa-miR-5010-5p	0.0001607	0.0017523	0.741497
hsa-miR-6893-5p	0.00016277	0.0017523	0.795918
hsa-miR-129-1-3p	0.00016532	0.0017523	0.843537
hsa-miR-376a-5p	0.00016609	0.0017523	0.238095
hsa-miR-3158-5p	0.00016766	0.0017523	0.709751
hsa-miR-126-5p	0.00016856	0.0017523	0.113379
hsa-miR-885-5p	0.00017484	0.0017979	0.84127
hsa-miR-4443	0.00017683	0.0017987	0.761905
hsa-miR-130b-5p	0.00018376	0.0018361	0.201814
hsa-let-7a-5p	0.00018439	0.0018361	0.195011
hsa-miR-126-3p	0.00022241	0.0021733	0.126984
hsa-miR-337-3p	0.00022284	0.0021733	0.235828
hsa-miR-324-3p	0.00022712	0.0021924	0.290249
hsa-miR-377-3p	0.00024378	0.0023294	0.276644
hsa-miR-1307-5p	0.00026405	0.002498	0.843537
hsa-miR-3610	0.0002704	0.0025326	0.875283
hsa-miR-7975	0.00028789	0.00267	0.834467
hsa-miR-130b-3p	0.00029253	0.0026867	0.172336
hsa-miR-6799-3p	0.00029834	0.0026945	0.827664
hsa-miR-409-3p	0.00029996	0.0026945	0.217687
hsa-miR-5193	0.00030192	0.0026945	0.154195
hsa-miR-324-5p	0.00031055	0.0027367	0.759637
hsa-miR-361-3p	0.00031243	0.0027367	0.195011
hsa-miR-150-5p	0.00031718	0.0027528	0.201814
hsa-miR-335-3p	0.00032782	0.0028192	0.195011
hsa-miR-4478	0.00035587	0.0030054	0.764172
hsa-miR-194-5p	0.00035618	0.0030054	0.814059
hsa-miR-4746-3p	0.000359	0.0030054	0.750567
hsa-miR-130a-3p	0.00037874	0.0031429	0.163265
hsa-miR-654-3p	0.00038691	0.0031554	0.29932
hsa-miR-532-3p	0.00038692	0.0031554	0.260771
hsa-miR-200b-3p	0.00039606	0.0032023	0.129252
hsa-miR-4651	0.0004084	0.0032741	0.77551
hsa-miR-30b-5p	0.00041891	0.0033302	0.219955
hsa-miR-487a-3p	0.00042686	0.003365	0.337868
hsa-miR-4532	0.00044478	0.0034754	0.804989
hsa-miR-1181	0.00044878	0.0034754	0.727891
hsa-miR-129-2-3p	0.00045187	0.0034754	0.782313
hsa-miR-145-3p	0.00049012	0.0037391	0.256236
hsa-miR-26a-1-3p	0.00050945	0.0038555	0.260771
hsa-miR-4506	0.00052551	0.0038973	0.24263
hsa-miR-513b-5p	0.00052603	0.0038973	0.807256
hsa-miR-146a-5p	0.00052733	0.0038973	0.176871
hsa-miR-4417	0.00053638	0.0039335	0.734694
hsa-miR-323a-3p	0.00054621	0.0039747	0.272109
hsa-miR-3163	0.00055366	0.0039982	0.222222
hsa-miR-125a-5p	0.00056757	0.0040676	0.163265
hsa-miR-4672	0.00057613	0.0040979	0.814059
hsa-miR-362-3p	0.00062499	0.0044123	0.798186
hsa-miR-502-3p	0.00063572	0.0044548	0.789116
hsa-miR-3607-3p	0.00067671	0.0047071	0.181406
hsa-miR-29b-2-5p	0.0006917	0.0047647	0.183673
hsa-miR-125b-1-3p	0.00069506	0.0047647	0.793651
hsa-miR-1255a	0.00074606	0.0050775	0.244898
hsa-let-7f-5p	0.00077416	0.0052311	0.213152
hsa-miR-148b-3p	0.00078015	0.0052342	0.773243
hsa-miR-892b	0.00080639	0.0053557	0.786848
hsa-miR-4521	0.00080958	0.0053557	0.213152
hsa-miR-487b-3p	0.00081895	0.00538	0.30839
hsa-miR-382-5p	0.00082739	0.005398	0.222222
hsa-miR-369-5p	0.00092672	0.005953	0.30839
hsa-miR-4324	0.00092838	0.005953	0.283447
hsa-miR-23a-3p	0.00093134	0.005953	0.251701
hsa-miR-212-3p	0.00093873	0.00596	0.798186
hsa-miR-181b-5p	0.0009537	0.0060147	0.285714
hsa-miR-320e	0.0009978	0.0061631	0.258503
hsa-miR-610	0.001005	0.0061631	0.210884
hsa-miR-4657	0.0010077	0.0061631	0.231293
hsa-miR-296-5p	0.0010086	0.0061631	0.770975
hsa-miR-361-5p	0.0010098	0.0061631	0.235828
hsa-miR-5003-5p	0.0010216	0.0061953	0.77551
hsa-miR-197-5p	0.0010557	0.0063613	0.795918
hsa-miR-6127	0.0010659	0.006382	0.739229
hsa-miR-940	0.0011099	0.0065493	0.290249
hsa-miR-378a-3p	0.0011144	0.0065493	0.702948
hsa-miR-485-3p	0.0011146	0.0065493	0.165533
hsa-miR-4656	0.0011427	0.006673	0.814059
hsa-miR-30e-3p	0.0012366	0.0071746	0.326531
hsa-miR-624-5p	0.0012438	0.0071746	0.748299
hsa-miR-320d	0.0012535	0.0071869	0.256236
hsa-miR-29c-5p	0.001269	0.0072316	0.240363
hsa-miR-6833-5p	0.0013672	0.007745	0.861678
hsa-miR-4462	0.0013975	0.0078695	0.743764
hsa-miR-340-3p	0.0014322	0.0080169	0.312925
hsa-miR-6734-5p	0.001456	0.0081021	0.755102
hsa-miR-1273e	0.0014787	0.0081807	0.22449
hsa-miR-133b	0.0015819	0.0086322	0.324263
hsa-miR-4261	0.0015885	0.0086322	0.741497
hsa-let-7d-5p	0.0015956	0.0086322	0.24263
hsa-miR-135a-3p	0.0015969	0.0086322	0.782313
hsa-miR-320c	0.0016935	0.0090906	0.269841
hsa-miR-642b-5p	0.0017013	0.0090906	0.204082
hsa-miR-5690	0.0017105	0.0090906	0.303855
hsa-miR-4487	0.0017479	0.0092376	0.76644
hsa-miR-145-5p	0.0018298	0.0095864	0.240363
hsa-miR-4281	0.0018342	0.0095864	0.267574
hsa-miR-6856-5p	0.0018612	0.0096741	0.748299
hsa-miR-200c-3p	0.0020058	0.010348	0.258503
hsa-miR-183-3p	0.0020128	0.010348	0.680272
hsa-miR-652-5p	0.0020557	0.01047	0.755102
hsa-miR-196b-5p	0.0020587	0.01047	0.238095
hsa-miR-539-5p	0.0020992	0.01062	0.247166
hsa-miR-3125	0.0022594	0.011369	0.755102
hsa-miR-3960	0.0022956	0.011484	0.219955
hsa-miR-376a-3p	0.0023064	0.011484	0.371882
hsa-miR-652-3p	0.0023803	0.011789	0.256236
hsa-miR-5581-5p	0.0026074	0.012808	0.748299
hsa-miR-4428	0.0026131	0.012808	0.800454
hsa-miR-486-5p	0.0026367	0.012831	0.249433
hsa-miR-98-5p	0.0026448	0.012831	0.222222
hsa-miR-6803-3p	0.0027102	0.013081	0.29932
hsa-miR-192-3p	0.0027267	0.013093	0.739229
hsa-miR-874-3p	0.0028037	0.013395	0.258503
hsa-miR-628-5p	0.0028575	0.013505	0.30839
hsa-miR-4713-3p	0.0028646	0.013505	0.734694
hsa-miR-1288-3p	0.0028694	0.013505	0.755102
hsa-miR-320b	0.0029424	0.01378	0.281179
hsa-miR-376c-3p	0.0030274	0.014108	0.349206
hsa-miR-3609	0.0030424	0.014109	0.22449
hsa-miR-3198	0.0030722	0.014177	0.734694
hsa-miR-423-3p	0.0031312	0.014379	0.712018
hsa-miR-144-3p	0.0032755	0.014969	0.1678
hsa-miR-576-5p	0.0033081	0.015046	0.253968
hsa-miR-4668-5p	0.0033603	0.01521	0.217687
hsa-miR-6849-5p	0.0034004	0.015318	0.340136
hsa-miR-199b-5p	0.00343	0.015378	0.303855
hsa-miR-4459	0.0034826	0.01554	0.768707
hsa-miR-1185-1-3p	0.0035278	0.015668	0.278912
hsa-miR-127-3p	0.003619	0.015998	0.292517
hsa-miR-125b-5p	0.0037184	0.016343	0.39229
hsa-miR-3607-5p	0.0037356	0.016343	0.15873
hsa-miR-181a-5p	0.003749	0.016343	0.274376
hsa-miR-338-3p	0.003782	0.016412	0.258503
hsa-miR-139-3p	0.0038037	0.01643	0.292517
hsa-miR-339-5p	0.003903	0.016783	0.718821
hsa-miR-409-5p	0.003979	0.017032	0.301587
hsa-miR-6090	0.0040025	0.017056	0.253968
hsa-miR-345-5p	0.0040721	0.017275	0.743764
hsa-miR-210-3p	0.0041196	0.017378	0.68254
hsa-miR-3161	0.0041332	0.017378	0.816327
hsa-miR-7111-3p	0.0042205	0.017667	0.650794
hsa-miR-29a-3p	0.004262	0.017762	0.793651
hsa-miR-410-3p	0.0043151	0.017904	0.342404
hsa-miR-4716-3p	0.0044173	0.018248	0.743764
hsa-miR-1305	0.0044847	0.018446	0.723356
hsa-miR-6879-5p	0.0046057	0.018861	0.727891
hsa-miR-28-3p	0.0047874	0.019376	0.258503
hsa-miR-6512-5p	0.0047904	0.019376	0.725624
hsa-miR-338-5p	0.0047929	0.019376	0.693878
hsa-miR-28-5p	0.0048368	0.019428	0.267574
hsa-miR-433-3p	0.0048467	0.019428	0.235828
hsa-miR-299-5p	0.0049092	0.019596	0.333333
hsa-miR-589-3p	0.0049682	0.019748	0.746032
hsa-miR-4484	0.0050251	0.01989	0.718821
hsa-miR-760	0.0051166	0.020111	0.265306
hsa-miR-1299	0.0051592	0.020111	0.346939
hsa-miR-758-3p	0.0051611	0.020111	0.324263
hsa-miR-7-1-3p	0.005166	0.020111	0.705215
hsa-miR-1254	0.0052512	0.020259	0.786848
hsa-miR-2110	0.0052731	0.020259	0.648526
hsa-miR-182-5p	0.0052805	0.020259	0.732426
hsa-miR-1307-3p	0.0052895	0.020259	0.643991
hsa-miR-431-5p	0.0053593	0.020443	0.312925
hsa-miR-144-5p	0.0053995	0.020514	0.1678
hsa-miR-762	0.00575	0.021758	0.653061
hsa-miR-128-1-5p	0.0059019	0.022187	0.274376
hsa-miR-8071	0.0059102	0.022187	0.750567
hsa-miR-320a	0.005958	0.022278	0.31746
hsa-miR-6768-5p	0.0060966	0.022706	0.723356
hsa-miR-1287-3p	0.0061645	0.022853	0.385488
hsa-miR-575	0.0061844	0.022853	0.712018
hsa-miR-574-3p	0.0064901	0.023889	0.30839
hsa-miR-331-3p	0.0066972	0.024557	0.274376
hsa-miR-4793-5p	0.0070707	0.025826	0.315193
hsa-miR-4753-5p	0.0071499	0.025925	0.23356
hsa-miR-4742-5p	0.0071527	0.025925	0.247166
hsa-miR-6717-5p	0.0072705	0.026252	0.696145
hsa-miR-6780a-5p	0.0073426	0.026411	0.727891
hsa-miR-664a-3p	0.0075206	0.026922	0.281179
hsa-miR-6766-3p	0.0075415	0.026922	0.723356
hsa-miR-5088-5p	0.0077456	0.027546	0.698413
hsa-miR-3648	0.0080738	0.028606	0.723356
hsa-miR-1224-5p	0.0082924	0.029271	0.759637
hsa-miR-4732-5p	0.0085001	0.029892	0.335601
hsa-miR-185-5p	0.0088273	0.030928	0.730159
hsa-miR-557	0.0089015	0.031073	0.390023
hsa-miR-4298	0.0091721	0.0319	0.251701
hsa-miR-1827	0.0092097	0.031914	0.258503
hsa-miR-365a-3p	0.009406	0.032475	0.281179
hsa-miR-3667-5p	0.0095997	0.03269	0.587302
hsa-miR-6803-5p	0.009612	0.03269	0.732426
hsa-miR-571	0.0096358	0.03269	0.702948
hsa-miR-20a-3p	0.0096372	0.03269	0.231293
hsa-let-7i-5p	0.0096412	0.03269	0.235828
hsa-miR-100-5p	0.0097507	0.032944	0.487528
hsa-miR-6515-3p	0.009853	0.033171	0.707483
hsa-miR-24-3p	0.0099868	0.033502	0.29932
hsa-miR-16-1-3p	0.010042	0.033569	0.702948
hsa-miR-513c-5p	0.010087	0.033582	0.727891
hsa-miR-1185-2-3p	0.010126	0.033582	0.263039
hsa-miR-148a-5p	0.010174	0.033582	0.689342
hsa-miR-4455	0.010188	0.033582	0.23356
hsa-miR-7977	0.010441	0.034296	0.301587
hsa-miR-3620-5p	0.010492	0.034345	0.736961
hsa-miR-548aa	0.010719	0.034965	0.75737
hsa-miR-3195	0.01108	0.036019	0.714286
hsa-miR-548x-3p	0.011188	0.036245	0.344671
hsa-miR-193a-3p	0.01141	0.03684	0.69161
hsa-miR-6131	0.011696	0.037633	0.675737
hsa-miR-493-5p	0.011919	0.038223	0.276644
hsa-miR-602	0.011995	0.038253	0.671202
hsa-miR-6875-3p	0.01201	0.038253	0.845805
hsa-miR-484	0.012259	0.038915	0.351474
hsa-miR-500a-5p	0.012728	0.04027	0.755102
hsa-miR-181a-3p	0.013082	0.041251	0.353741
hsa-miR-1294	0.013393	0.042093	0.643991
hsa-miR-7641	0.013563	0.042485	0.702948
hsa-miR-6767-5p	0.013996	0.043698	0.714286
hsa-let-7c-5p	0.014155	0.044048	0.285714
hsa-miR-99b-5p	0.014425	0.044655	0.222222
hsa-miR-181a-2-3p	0.014444	0.044655	0.29932
hsa-miR-6087	0.014622	0.045056	0.698413
hsa-miR-192-5p	0.014954	0.04593	0.693878
hsa-miR-432-5p	0.015007	0.045945	0.351474
hsa-miR-1271-5p	0.015058	0.045951	0.362812
hsa-miR-3202	0.015191	0.046208	0.210884
hsa-miR-25-3p	0.015241	0.04621	0.319728
hsa-miR-548ae-3p	0.015744	0.047585	0.346939
hsa-miR-582-5p	0.016058	0.04838	0.30839
hsa-miR-936	0.01615	0.0485	0.689342
hsa-miR-4518	0.016231	0.048591	0.727891
hsa-miR-374c-5p	0.016349	0.048714	0.741497
hsa-miR-224-5p	0.01642	0.048714	0.306122
hsa-miR-6740-5p	0.016427	0.048714	0.698413
hsa-miR-3656	0.016504	0.04879	0.705215
hsa-miR-18a-3p	0.016831	0.049601	0.759637
hsa-miR-301a-3p	0.017153	0.050394	0.249433
hsa-miR-16-2-3p	0.017393	0.050939	0.297052
hsa-miR-4433a-3p	0.017841	0.051986	0.390023
hsa-miR-4745-5p	0.017901	0.051986	0.696145
hsa-miR-423-5p	0.017962	0.051986	0.664399
hsa-miR-204-5p	0.01797	0.051986	0.331066
hsa-miR-454-3p	0.018044	0.052043	0.297052
hsa-miR-4317	0.018371	0.052824	0.30839
hsa-miR-6798-5p	0.018969	0.054251	0.689342
hsa-miR-363-3p	0.018982	0.054251	0.328798
hsa-miR-188-3p	0.019093	0.054271	0.673469
hsa-miR-664a-5p	0.019104	0.054271	0.213152
hsa-miR-3196	0.019538	0.055254	0.764172
hsa-miR-155-5p	0.019567	0.055254	0.294785
hsa-miR-4728-5p	0.019642	0.055303	0.789116
hsa-miR-151b	0.019868	0.055711	0.326531
hsa-miR-6073	0.019905	0.055711	0.281179
hsa-miR-4507	0.020364	0.056826	0.705215
hsa-miR-30b-3p	0.020707	0.057613	0.680272
hsa-miR-378i	0.020946	0.058107	0.637188
hsa-miR-138-2-3p	0.021138	0.058468	0.600907
hsa-miR-550a-3p	0.021961	0.060568	0.705215
hsa-miR-7106-5p	0.022194	0.061033	0.655329
hsa-miR-4677-3p	0.022334	0.061233	0.648526
hsa-miR-5189-3p	0.022396	0.061233	0.385488
hsa-miR-6875-5p	0.023697	0.064604	0.693878
hsa-miR-5190	0.024633	0.066811	0.68254
hsa-miR-4787-3p	0.024648	0.066811	0.648526
hsa-miR-101-5p	0.024912	0.067333	0.321995
hsa-let-7g-5p	0.025258	0.068074	0.278912
hsa-miR-6720-3p	0.025588	0.068695	0.714286
hsa-miR-26b-5p	0.025633	0.068695	0.287982
hsa-miR-101-3p	0.026081	0.069582	0.247166
hsa-miR-374b-5p	0.026112	0.069582	0.68254
hsa-miR-1249-5p	0.026375	0.070085	0.684807
hsa-miR-3074-5p	0.026998	0.071486	0.353741
hsa-let-7b-5p	0.027053	0.071486	0.283447
hsa-miR-2115-5p	0.027306	0.071563	0.662132
hsa-miR-5701	0.027334	0.071563	0.365079
hsa-miR-181c-3p	0.027377	0.071563	0.267574
hsa-miR-6789-5p	0.027397	0.071563	0.687075
hsa-miR-215-5p	0.027468	0.071563	0.689342
hsa-miR-500a-3p	0.027536	0.071563	0.671202
hsa-miR-6890-5p	0.02765	0.071662	0.29932
hsa-miR-1268a	0.028493	0.073647	0.360544
hsa-let-7a-3p	0.02868	0.073927	0.333333
hsa-miR-503-5p	0.028843	0.074146	0.619048
hsa-miR-548e-3p	0.029987	0.076876	0.657596
hsa-miR-3613-3p	0.030122	0.077013	0.673469
hsa-miR-1287-5p	0.031072	0.079231	0.385488
hsa-miR-454-5p	0.032255	0.082024	0.333333
hsa-miR-4481	0.032468	0.082344	0.709751
hsa-miR-4687-3p	0.033084	0.083682	0.759637
hsa-miR-6857-5p	0.033713	0.085047	0.68254
hsa-miR-148a-3p	0.034268	0.086217	0.687075
hsa-miR-718	0.03477	0.087248	0.77551
hsa-miR-6784-5p	0.036535	0.091435	0.335601
hsa-miR-221-5p	0.037118	0.092648	0.365079
hsa-miR-5006-5p	0.037796	0.094092	0.730159
hsa-miR-5194	0.03876	0.096239	0.673469
hsa-miR-3127-5p	0.039045	0.096693	0.662132
hsa-miR-4646-5p	0.039609	0.097833	0.310658
hsa-miR-3200-3p	0.039742	0.097907	0.328798
hsa-miR-1228-3p	0.039995	0.098274	0.680272
hsa-miR-199a-3p	0.040209	0.098409	0.319728
hsa-miR-10b-5p	0.040315	0.098409	0.331066
hsa-miR-7110-5p	0.040362	0.098409	0.344671
hsa-miR-23b-3p	0.043006	0.10458	0.62585
hsa-miR-6810-3p	0.043215	0.10468	0.671202
hsa-miR-6516-3p	0.043267	0.10468	0.306122
hsa-miR-8072	0.043432	0.10481	0.732426
hsa-miR-548c-3p	0.043676	0.10513	0.371882
hsa-miR-190a-5p	0.044028	0.10571	0.1678
hsa-miR-196a-5p	0.04455	0.10669	0.412698
hsa-miR-513a-5p	0.046138	0.11022	0.786848
hsa-miR-6722-3p	0.046443	0.11067	0.435374
hsa-miR-3130-5p	0.046703	0.11101	0.587302
hsa-miR-6738-5p	0.047144	0.11177	0.344671
hsa-miR-27a-3p	0.048392	0.11445	0.376417
hsa-miR-7107-5p	0.049202	0.11607	0.351474
hsa-miR-3616-3p	0.049382	0.11621	0.662132
hsa-miR-4486	0.049874	0.11707	0.773243
hsa-miR-195-5p	0.05056	0.11839	0.324263
hsa-miR-214-3p	0.050936	0.11898	0.571429
hsa-miR-6802-3p	0.051229	0.11937	0.38322
hsa-miR-744-5p	0.052297	0.12156	0.659864
hsa-miR-4473	0.052687	0.12216	0.360544
hsa-miR-4644	0.05317	0.12298	0.297052
hsa-miR-4647	0.05439	0.1255	0.609977
hsa-miR-4284	0.055227	0.12712	0.37415
hsa-miR-6894-5p	0.056533	0.12981	0.61678
hsa-miR-4476	0.057263	0.13116	0.666667
hsa-miR-1249-3p	0.058102	0.13277	0.673469
hsa-miR-6799-5p	0.059838	0.1364	0.773243
hsa-miR-3652	0.060167	0.13682	0.662132
hsa-miR-191-5p	0.060355	0.13692	0.687075
hsa-miR-3141	0.060683	0.13734	0.37415
hsa-miR-6132	0.060942	0.13759	0.773243
hsa-miR-6795-3p	0.061255	0.13797	0.628118
hsa-miR-3976	0.061618	0.13846	0.380952
hsa-miR-219b-5p	0.062017	0.13901	0.659864
hsa-miR-4659b-5p	0.062157	0.13901	0.351474
hsa-miR-363-5p	0.063103	0.14079	0.371882
hsa-miR-7851-3p	0.063601	0.14126	0.657596
hsa-miR-30a-3p	0.06361	0.14126	0.37415
hsa-miR-6779-5p	0.063784	0.14131	0.705215
hsa-miR-202-3p	0.064247	0.142	0.360544
hsa-miR-6821-5p	0.064411	0.14204	0.37415
hsa-miR-4634	0.064672	0.14228	0.641723
hsa-miR-34b-3p	0.064973	0.14248	0.8322
hsa-miR-193b-5p	0.065064	0.14248	0.650794
hsa-miR-494-3p	0.065397	0.14288	0.820862
hsa-miR-15a-3p	0.067384	0.14688	0.684807
hsa-miR-378g	0.0676	0.14701	0.628118
hsa-miR-425-3p	0.06965	0.15087	0.621315
hsa-miR-654-5p	0.069735	0.15087	0.360544
hsa-miR-3121-3p	0.069852	0.15087	0.342404
hsa-miR-122-5p	0.070048	0.15095	0.628118
hsa-miR-221-3p	0.071476	0.15364	0.37415
hsa-miR-6824-5p	0.071624	0.15364	0.376417
hsa-miR-3605-5p	0.074022	0.15822	0.301587
hsa-miR-30c-1-3p	0.074093	0.15822	0.548753
hsa-miR-1469	0.077035	0.16413	0.741497
hsa-miR-4698	0.077245	0.16421	0.653061
hsa-miR-5189-5p	0.078426	0.16633	0.639456
hsa-miR-629-3p	0.078593	0.16633	0.405896
hsa-miR-4274	0.078955	0.16644	0.657596
hsa-miR-6861-3p	0.078998	0.16644	0.609977
hsa-miR-6826-5p	0.079302	0.16671	0.263039
hsa-miR-1291	0.079675	0.16712	0.358277
hsa-miR-6765-3p	0.080221	0.1679	0.591837
hsa-miR-3156-5p	0.0804	0.1679	0.648526
hsa-miR-491-5p	0.081631	0.17009	0.380952
hsa-miR-18b-3p	0.08203	0.17042	0.60771
hsa-miR-939-5p	0.082258	0.17042	0.718821
hsa-miR-20a-5p	0.082326	0.17042	0.385488
hsa-miR-6752-3p	0.083193	0.17184	0.589569
hsa-miR-548ap-3p	0.08414	0.17341	0.37415
hsa-miR-6845-5p	0.084883	0.17456	0.324263
hsa-miR-4515	0.085159	0.17475	0.78458
hsa-miR-4496	0.085609	0.17492	0.380952
hsa-miR-1226-5p	0.085613	0.17492	0.612245
hsa-miR-650	0.086829	0.17703	0.621315
hsa-miR-4721	0.087269	0.17754	0.761905
hsa-miR-218-5p	0.087535	0.1777	0.521542
hsa-miR-362-5p	0.087729	0.17771	0.657596
hsa-miR-4685-3p	0.087963	0.17781	0.412698
hsa-miR-564	0.08937	0.17948	0.659864
hsa-miR-421	0.089401	0.17948	0.655329
hsa-miR-16-5p	0.089714	0.17948	0.387755
hsa-miR-345-3p	0.089775	0.17948	0.331066
hsa-miR-1237-3p	0.08978	0.17948	0.621315
hsa-miR-210-5p	0.089928	0.17948	0.605442
hsa-miR-6511b-5p	0.090371	0.17998	0.725624
hsa-miR-15a-5p	0.090982	0.18082	0.340136
hsa-miR-151a-5p	0.092125	0.1827	0.421769
hsa-miR-4730	0.093251	0.18455	0.340136
hsa-miR-6791-5p	0.093787	0.18522	0.689342
hsa-miR-4422	0.095881	0.18896	0.605442
hsa-miR-3180-5p	0.096078	0.18896	0.600907
hsa-miR-6088	0.096933	0.18994	0.371882
hsa-miR-186-5p	0.096976	0.18994	0.319728
hsa-miR-1343-5p	0.097389	0.19003	0.444444
hsa-miR-625-3p	0.097425	0.19003	0.655329
hsa-miR-548j-5p	0.097645	0.19007	0.571429
hsa-miR-4741	0.098547	0.19143	0.78458
hsa-miR-6797-3p	0.098928	0.19177	0.62585
hsa-miR-7114-5p	0.099624	0.19273	0.646259
hsa-miR-2861	0.10005	0.19316	0.730159
hsa-miR-4737	0.10177	0.19608	0.358277
hsa-miR-107	0.10366	0.19931	0.365079
hsa-miR-21-5p	0.10403	0.19961	0.362812
hsa-miR-4497	0.10423	0.19961	0.696145
hsa-miR-937-5p	0.10607	0.20272	0.718821
hsa-miR-598-3p	0.10629	0.20273	0.662132
hsa-miR-425-5p	0.10832	0.20617	0.328798
hsa-miR-3646	0.10992	0.2088	0.589569
hsa-miR-3124-5p	0.11034	0.20918	0.405896
hsa-miR-6723-5p	0.11227	0.21223	0.376417
hsa-miR-6807-5p	0.1124	0.21223	0.641723
hsa-miR-450a-5p	0.11462	0.21599	0.292517
hsa-miR-330-5p	0.1162	0.21785	0.38322
hsa-miR-6069	0.11623	0.21785	0.605442
hsa-miR-374a-5p	0.1163	0.21785	0.659864
hsa-miR-20b-5p	0.11759	0.21984	0.394558
hsa-miR-6793-3p	0.11895	0.22194	0.328798
hsa-miR-1234-3p	0.12023	0.22389	0.619048
hsa-miR-150-3p	0.12123	0.22532	0.632653
hsa-miR-3194-5p	0.12504	0.23157	0.335601
hsa-miR-505-5p	0.12509	0.23157	0.401361
hsa-miR-19a-3p	0.12548	0.23185	0.353741
hsa-miR-6891-5p	0.12634	0.23253	0.401361
hsa-miR-301b-3p	0.12634	0.23253	0.331066
hsa-miR-4665-3p	0.12771	0.23458	0.600907
hsa-miR-8060	0.12828	0.23517	0.666667
hsa-miR-660-3p	0.12871	0.23551	0.596372
hsa-miR-6760-3p	0.1292	0.23594	0.589569
hsa-miR-193a-5p	0.13183	0.24028	0.278912
hsa-miR-6819-3p	0.13249	0.24104	0.623583
hsa-miR-193b-3p	0.13368	0.24272	0.571429
hsa-miR-3154	0.13503	0.24436	0.390023
hsa-miR-6870-3p	0.13531	0.24436	0.600907
hsa-miR-6769b-5p	0.13536	0.24436	0.648526
hsa-miR-93-3p	0.13632	0.24564	0.371882
hsa-miR-4538	0.14239	0.25609	0.693878
hsa-miR-6848-3p	0.14277	0.25628	0.587302
hsa-miR-451b	0.1439	0.25782	0.272109
hsa-miR-371a-5p	0.14429	0.25803	0.62585
hsa-miR-6716-3p	0.14483	0.25851	0.396825
hsa-miR-3176	0.14538	0.25859	0.612245
hsa-miR-4695-5p	0.14542	0.25859	0.671202
hsa-miR-6793-5p	0.14749	0.26177	0.414966
hsa-miR-7854-3p	0.14799	0.26217	0.585034
hsa-miR-532-5p	0.14903	0.26353	0.634921
hsa-miR-139-5p	0.14945	0.26376	0.566893
hsa-miR-4734	0.15021	0.26461	0.648526
hsa-miR-152-3p	0.1512	0.26586	0.70068
hsa-miR-1304-3p	0.15251	0.26683	0.591837
hsa-miR-7159-5p	0.15255	0.26683	0.646259
hsa-miR-4667-3p	0.1526	0.26683	0.594104
hsa-miR-3135b	0.15378	0.2684	0.319728
hsa-miR-4516	0.1541	0.26846	0.417234
hsa-miR-6812-3p	0.1558	0.27092	0.564626
hsa-miR-6831-5p	0.15631	0.27132	0.38322
hsa-miR-3940-5p	0.15674	0.27157	0.702948
hsa-miR-4710	0.15772	0.27276	0.326531
hsa-miR-1290	0.15833	0.27332	0.746032
hsa-miR-6737-3p	0.16099	0.2773	0.578231
hsa-miR-4659a-5p	0.16122	0.2773	0.394558
hsa-miR-6785-3p	0.16217	0.2782	0.585034
hsa-miR-1973	0.16265	0.2782	0.650794
hsa-miR-211-5p	0.16287	0.2782	0.349206
hsa-miR-29c-3p	0.16292	0.2782	0.591837
hsa-miR-5585-3p	0.16412	0.27974	0.324263
hsa-miR-30a-5p	0.16459	0.28004	0.623583
hsa-miR-4800-5p	0.16656	0.2825	0.335601
hsa-miR-4687-5p	0.16664	0.2825	0.598639
hsa-miR-4539	0.16844	0.28475	0.421769
hsa-miR-106b-5p	0.16856	0.28475	0.365079
hsa-miR-6763-3p	0.16967	0.28612	0.596372
hsa-miR-4664-3p	0.17038	0.2868	0.566893
hsa-miR-4488	0.17087	0.28712	0.653061
hsa-miR-6859-5p	0.17223	0.28887	0.399093
hsa-miR-6785-5p	0.17275	0.28924	0.770975
hsa-miR-6813-3p	0.17499	0.29231	0.573696
hsa-miR-1587	0.1752	0.29231	0.655329
hsa-miR-517a-3p	0.17677	0.29441	0.435374
hsa-miR-4446-3p	0.17883	0.29731	0.614512
hsa-miR-6801-5p	0.17927	0.29753	0.693878
hsa-miR-6845-3p	0.17993	0.29809	0.575964
hsa-miR-6855-3p	0.18222	0.30137	0.587302
hsa-miR-6752-5p	0.18257	0.30142	0.659864
hsa-miR-4731-3p	0.18301	0.30162	0.598639
hsa-miR-191-3p	0.1835	0.30189	0.571429
hsa-miR-4749-3p	0.18429	0.30266	0.569161
hsa-miR-570-3p	0.18697	0.30654	0.589569
hsa-miR-4701-3p	0.18828	0.30806	0.283447
hsa-miR-6876-5p	0.18855	0.30806	0.387755
hsa-miR-5739	0.18917	0.30854	0.62585
hsa-miR-6786-5p	0.18985	0.30912	0.668934
hsa-miR-103a-2-5p	0.19215	0.31233	0.587302
hsa-miR-4776-5p	0.19321	0.3135	0.365079
hsa-miR-4690-5p	0.19461	0.31525	0.684807
hsa-miR-6075	0.19547	0.3161	0.62585
hsa-miR-6165	0.1962	0.31653	0.387755
hsa-miR-664b-5p	0.19641	0.31653	0.399093
hsa-miR-133a-3p	0.19787	0.31835	0.394558
hsa-miR-1207-5p	0.20159	0.32377	0.453515
hsa-miR-3940-3p	0.20375	0.32669	0.446712
hsa-miR-6794-3p	0.20469	0.32758	0.326531
hsa-miR-378f	0.20499	0.32758	0.573696
hsa-miR-7150	0.20674	0.3298	0.718821
hsa-miR-6790-3p	0.20851	0.33184	0.605442
hsa-miR-5699-5p	0.20872	0.33184	0.621315
hsa-miR-6892-3p	0.20976	0.33295	0.54195
hsa-miR-1908-3p	0.2107	0.33388	0.555556
hsa-miR-590-5p	0.21112	0.33398	0.367347
hsa-miR-5787	0.21148	0.33399	0.743764
hsa-miR-93-5p	0.21312	0.33602	0.405896
hsa-miR-6880-3p	0.21564	0.33892	0.555556
hsa-miR-933	0.21568	0.33892	0.582766
hsa-miR-30d-5p	0.21727	0.34086	0.596372
hsa-miR-6757-3p	0.21831	0.34192	0.562358
hsa-miR-1273c	0.21922	0.34278	0.684807
hsa-miR-146b-5p	0.22064	0.34443	0.453515
hsa-miR-6728-3p	0.22172	0.3455	0.600907
hsa-miR-6777-3p	0.22205	0.3455	0.564626
hsa-miR-1260a	0.22308	0.34653	0.587302
hsa-miR-4640-3p	0.22398	0.34735	0.535147
hsa-miR-548aj-3p	0.22475	0.34798	0.442177
hsa-miR-4784	0.22893	0.35349	0.455782
hsa-miR-642b-3p	0.22906	0.35349	0.653061
hsa-miR-3679-5p	0.23217	0.3577	0.369615
hsa-miR-183-5p	0.23401	0.35996	0.426304
hsa-miR-671-3p	0.23465	0.3603	0.560091
hsa-miR-3157-3p	0.23506	0.3603	0.442177
hsa-miR-4688	0.23557	0.3603	0.360544
hsa-miR-4666b	0.23576	0.3603	0.555556
hsa-miR-497-5p	0.23624	0.36045	0.614512
hsa-miR-22-5p	0.23899	0.36406	0.401361
hsa-miR-19b-3p	0.241	0.36653	0.600907
hsa-miR-6851-3p	0.24213	0.36767	0.569161
hsa-miR-6800-3p	0.24339	0.36899	0.564626
hsa-miR-4505	0.24463	0.37027	0.621315
hsa-miR-7974	0.2456	0.37115	0.555556
hsa-miR-6889-3p	0.24645	0.37145	0.564626
hsa-miR-6780b-5p	0.24659	0.37145	0.603175
hsa-miR-4270	0.2474	0.37208	0.634921
hsa-miR-1236-5p	0.24799	0.37238	0.433107
hsa-miR-6877-5p	0.25105	0.37637	0.405896
hsa-miR-6841-3p	0.25688	0.38451	0.566893
hsa-miR-8063	0.25826	0.38596	0.705215
hsa-miR-4313	0.25877	0.38611	0.587302
hsa-miR-7976	0.2593	0.38629	0.385488
hsa-miR-4676-5p	0.26123	0.38763	0.387755
hsa-miR-6867-5p	0.2613	0.38763	0.321995
hsa-miR-1281	0.26176	0.38763	0.548753
hsa-miR-1304-5p	0.26183	0.38763	0.401361
hsa-miR-4646-3p	0.26319	0.38903	0.553288
hsa-miR-628-3p	0.26684	0.39381	0.417234
hsa-miR-6824-3p	0.26729	0.39386	0.546485
hsa-miR-4310	0.26802	0.39432	0.553288
hsa-miR-149-5p	0.26861	0.39457	0.539683
hsa-miR-3190-5p	0.26948	0.39524	0.555556
hsa-miR-143-3p	0.2701	0.39554	0.424036
hsa-miR-4463	0.27206	0.39721	0.462585
hsa-miR-671-5p	0.27214	0.39721	0.632653
hsa-miR-1238-3p	0.2725	0.39721	0.539683
hsa-miR-148b-5p	0.27319	0.3976	0.401361
hsa-miR-6763-5p	0.27437	0.3987	0.480726
hsa-miR-550a-3-5p	0.27488	0.39883	0.598639
hsa-miR-30c-5p	0.27558	0.39923	0.412698
hsa-miR-3926	0.27605	0.39931	0.396825
hsa-miR-1267	0.27736	0.40059	0.557823
hsa-miR-4326	0.27872	0.40193	0.380952
hsa-miR-6076	0.28289	0.40733	0.641723
hsa-miR-939-3p	0.28599	0.41116	0.569161
hsa-miR-1285-3p	0.28688	0.41182	0.619048
hsa-miR-619-5p	0.28784	0.41257	0.371882
hsa-miR-328-5p	0.28902	0.41363	0.489796
hsa-miR-6739-5p	0.28995	0.41433	0.44898
hsa-miR-6870-5p	0.29097	0.41517	0.419501
hsa-miR-371b-5p	0.29145	0.41523	0.521542
hsa-miR-340-5p	0.29336	0.41732	0.564626
hsa-miR-1268b	0.29397	0.41756	0.650794
hsa-miR-6507-3p	0.29488	0.41823	0.526077
hsa-miR-4769-3p	0.29559	0.41824	0.555556
hsa-miR-6795-5p	0.29578	0.41824	0.340136
hsa-miR-3675-3p	0.29881	0.4219	0.582766
hsa-miR-1182	0.29999	0.42293	0.410431
hsa-miR-4522	0.30096	0.42334	0.580499
hsa-miR-630	0.30117	0.42334	0.485261
hsa-miR-1229-5p	0.30247	0.42453	0.553288
hsa-miR-634	0.30633	0.42932	0.580499
hsa-miR-4530	0.30959	0.43324	0.671202
hsa-let-7b-3p	0.31081	0.43431	0.54195
hsa-miR-6776-3p	0.32065	0.44739	0.575964
hsa-miR-106a-3p	0.32148	0.44745	0.557823
hsa-let-7d-3p	0.32163	0.44745	0.403628
hsa-miR-6758-5p	0.32359	0.4489	0.285714
hsa-miR-4419a	0.32363	0.4489	0.421769
hsa-let-7f-1-3p	0.32708	0.45302	0.557823
hsa-miR-6884-3p	0.33305	0.46063	0.530612
hsa-miR-7846-3p	0.33605	0.4638	0.471655
hsa-miR-6731-3p	0.33634	0.4638	0.530612
hsa-miR-500b-5p	0.33682	0.4638	0.419501
hsa-miR-2116-3p	0.33781	0.46449	0.546485
hsa-miR-23a-5p	0.33969	0.4664	0.414966
hsa-miR-5571-5p	0.34094	0.46694	0.535147
hsa-miR-3150b-5p	0.34107	0.46694	0.562358
hsa-miR-3917	0.34407	0.47032	0.45805
hsa-miR-6877-3p	0.34465	0.47032	0.421769
hsa-miR-7162-3p	0.34503	0.47032	0.356009
hsa-miR-6850-5p	0.34704	0.47147	0.619048
hsa-miR-6809-5p	0.34723	0.47147	0.274376
hsa-miR-6800-5p	0.34752	0.47147	0.678005
hsa-miR-6775-5p	0.34831	0.47147	0.46712
hsa-miR-1825	0.34868	0.47147	0.535147
hsa-miR-4433a-5p	0.34908	0.47147	0.553288
hsa-miR-6508-5p	0.34937	0.47147	0.53288
hsa-miR-3188	0.35161	0.47382	0.69161
hsa-miR-642a-3p	0.35619	0.47876	0.582766
hsa-miR-4725-5p	0.35629	0.47876	0.519274
hsa-miR-7108-5p	0.35702	0.47906	0.575964
hsa-miR-6749-5p	0.35834	0.47997	0.566893
hsa-miR-23c	0.35871	0.47997	0.517007
hsa-miR-6865-3p	0.36172	0.48235	0.510204
hsa-miR-6728-5p	0.36184	0.48235	0.680272
hsa-miR-15b-3p	0.36295	0.48235	0.433107
hsa-miR-6126	0.36297	0.48235	0.38322
hsa-miR-222-3p	0.36303	0.48235	0.433107
hsa-miR-6772-5p	0.36497	0.48423	0.566893
hsa-miR-1539	0.36665	0.48579	0.528345
hsa-miR-22-3p	0.36788	0.4863	0.594104
hsa-miR-132-3p	0.36807	0.4863	0.60771
hsa-miR-6756-5p	0.36963	0.48768	0.521542
hsa-miR-6068	0.37054	0.48786	0.535147
hsa-miR-5703	0.37099	0.48786	0.390023
hsa-miR-4534	0.37131	0.48786	0.598639
hsa-miR-17-3p	0.37452	0.49139	0.612245
hsa-miR-509-5p	0.37539	0.49147	0.437642
hsa-miR-4649-3p	0.37562	0.49147	0.52381
hsa-miR-6085	0.37882	0.49497	0.569161
hsa-miR-3137	0.3825	0.4991	0.569161
hsa-miR-4633-5p	0.3864	0.50349	0.521542
hsa-miR-4739	0.3882	0.50513	0.489796
hsa-miR-1229-3p	0.39442	0.51253	0.517007
hsa-miR-3162-5p	0.39568	0.51346	0.587302
hsa-miR-5010-3p	0.3971	0.51447	0.519274
hsa-miR-4660	0.39755	0.51447	0.480726
hsa-miR-4732-3p	0.39851	0.51501	0.460317
hsa-miR-424-3p	0.39994	0.51552	0.498866
hsa-miR-3138	0.40033	0.51552	0.453515
hsa-miR-514b-5p	0.40053	0.51552	0.303855
hsa-miR-3907	0.40151	0.516	0.421769
hsa-miR-4778-5p	0.402	0.516	0.344671
hsa-miR-6129	0.40257	0.51603	0.639456
hsa-miR-4652-3p	0.40667	0.52058	0.521542
hsa-miR-483-5p	0.40785	0.52114	0.414966
hsa-miR-4697-5p	0.40821	0.52114	0.698413
hsa-miR-6858-3p	0.41461	0.5286	0.496599
hsa-miR-6848-5p	0.41559	0.52913	0.326531
hsa-miR-6788-5p	0.41826	0.53183	0.505669
hsa-miR-29b-3p	0.42093	0.53381	0.433107
hsa-miR-6124	0.42096	0.53381	0.557823
hsa-miR-4470	0.42163	0.53395	0.594104
hsa-miR-4312	0.42315	0.53516	0.519274
hsa-miR-4763-3p	0.42606	0.53787	0.510204
hsa-miR-4750-3p	0.42643	0.53787	0.501134
hsa-miR-4723-3p	0.4296	0.54115	0.535147
hsa-miR-3682-3p	0.43028	0.54128	0.60771
hsa-miR-7-5p	0.43089	0.54133	0.421769
hsa-miR-197-3p	0.4364	0.54752	0.430839
hsa-miR-4648	0.43726	0.54788	0.557823
hsa-miR-6753-3p	0.44465	0.5564	0.367347
hsa-miR-4466	0.44706	0.55867	0.539683
hsa-miR-542-5p	0.44985	0.56142	0.535147
hsa-miR-563	0.45356	0.56421	0.514739
hsa-miR-98-3p	0.45366	0.56421	0.521542
hsa-miR-4632-5p	0.45387	0.56421	0.614512
hsa-miR-5100	0.45594	0.56486	0.496599
hsa-miR-5096	0.45614	0.56486	0.594104
hsa-miR-6865-5p	0.45645	0.56486	0.433107
hsa-miR-1270	0.45678	0.56486	0.526077
hsa-miR-21-3p	0.45783	0.56542	0.505669
hsa-miR-3614-5p	0.45869	0.56574	0.376417
hsa-miR-33b-3p	0.46092	0.56774	0.507937
hsa-let-7i-3p	0.46485	0.57184	0.594104
hsa-miR-6829-5p	0.46581	0.57228	0.61678
hsa-miR-6510-5p	0.47095	0.57785	0.653061
hsa-miR-769-5p	0.47163	0.57793	0.553288
hsa-miR-3151-3p	0.47224	0.57793	0.505669
hsa-miR-6125	0.47633	0.58218	0.548753
hsa-miR-6798-3p	0.47748	0.58284	0.528345
hsa-miR-7109-5p	0.48403	0.59007	0.469388
hsa-miR-6743-3p	0.48638	0.59216	0.408163
hsa-miR-2392	0.49067	0.59662	0.562358
hsa-miR-6759-3p	0.49534	0.60153	0.512472
hsa-miR-1471	0.50519	0.60993	0.546485
hsa-miR-1227-3p	0.50529	0.60993	0.433107
hsa-miR-5196-3p	0.50532	0.60993	0.489796
hsa-miR-4758-3p	0.50548	0.60993	0.496599
hsa-miR-921	0.50575	0.60993	0.580499
hsa-miR-4419b	0.50612	0.60993	0.573696
hsa-miR-576-3p	0.50778	0.61114	0.44898
hsa-miR-6732-3p	0.50842	0.61114	0.517007
hsa-miR-663a	0.50935	0.61143	0.526077
hsa-miR-548d-5p	0.50996	0.61143	0.492063
hsa-miR-501-5p	0.51121	0.61156	0.623583
hsa-miR-5572	0.51136	0.61156	0.44898
hsa-miR-18b-5p	0.51984	0.62092	0.46712
hsa-miR-4714-3p	0.52429	0.62544	0.444444
hsa-miR-5001-5p	0.52501	0.62552	0.555556
hsa-miR-6872-5p	0.52807	0.62837	0.480726
hsa-miR-711	0.5355	0.63641	0.442177
hsa-miR-4701-5p	0.54829	0.65065	0.507937
hsa-miR-6747-5p	0.54886	0.65065	0.321995
hsa-miR-378e	0.55566	0.65726	0.460317
hsa-miR-4291	0.55582	0.65726	0.594104
hsa-miR-6775-3p	0.56134	0.66265	0.435374
hsa-miR-572	0.56178	0.66265	0.517007
hsa-miR-378d	0.56299	0.66281	0.544218
hsa-miR-6503-3p	0.56332	0.66281	0.492063
hsa-miR-378a-5p	0.56404	0.66283	0.485261
hsa-miR-548ai	0.56762	0.66622	0.471655
hsa-miR-622	0.56876	0.66672	0.575964
hsa-miR-1273d	0.57087	0.66785	0.492063
hsa-miR-92b-3p	0.57113	0.66785	0.496599
hsa-miR-4716-5p	0.57496	0.6715	0.535147
hsa-miR-502-5p	0.58033	0.67693	0.539683
hsa-miR-6837-5p	0.58337	0.67964	0.38322
hsa-miR-744-3p	0.58627	0.68218	0.530612
hsa-miR-6765-5p	0.59118	0.68704	0.494331
hsa-miR-3663-3p	0.59452	0.68933	0.396825
hsa-miR-8089	0.5946	0.68933	0.596372
hsa-miR-19b-1-5p	0.59705	0.69101	0.485261
hsa-miR-6820-5p	0.59751	0.69101	0.52381
hsa-miR-6819-5p	0.60636	0.70039	0.424036
hsa-miR-4468	0.60804	0.70147	0.498866
hsa-miR-17-5p	0.60992	0.70279	0.489796
hsa-miR-566	0.6108	0.70294	0.387755
hsa-miR-1470	0.61642	0.70855	0.47619
hsa-miR-6812-5p	0.61878	0.7104	0.482993
hsa-miR-765	0.62201	0.71324	0.353741
hsa-miR-1301-3p	0.63151	0.72325	0.464853
hsa-miR-8064	0.63291	0.72398	0.482993
hsa-miR-4485-5p	0.63678	0.72752	0.455782
hsa-miR-1227-5p	0.63925	0.72947	0.623583
hsa-miR-660-5p	0.64064	0.7299	0.451247
hsa-miR-7108-3p	0.64117	0.7299	0.446712
hsa-miR-151a-3p	0.6421	0.73008	0.526077
hsa-miR-335-5p	0.64678	0.73451	0.460317
hsa-miR-199a-5p	0.65306	0.74005	0.52381
hsa-miR-6891-3p	0.65322	0.74005	0.492063
hsa-miR-4667-5p	0.65554	0.7418	0.428571
hsa-miR-1260b	0.66224	0.74848	0.482993
hsa-miR-4327	0.66866	0.75455	0.578231
hsa-miR-188-5p	0.6692	0.75455	0.514739
hsa-miR-6727-5p	0.67037	0.75496	0.594104
hsa-miR-1273h-5p	0.67117	0.75497	0.371882
hsa-miR-1273f	0.67581	0.75887	0.485261
hsa-miR-6808-5p	0.67624	0.75887	0.503401
hsa-miR-6857-3p	0.68011	0.7623	0.489796
hsa-miR-4787-5p	0.68537	0.76729	0.582766
hsa-miR-4689	0.68897	0.77002	0.507937
hsa-miR-4271	0.68944	0.77002	0.539683
hsa-miR-6890-3p	0.69267	0.77272	0.47619
hsa-miR-3665	0.69501	0.77441	0.55102
hsa-miR-6858-5p	0.69589	0.77448	0.526077
hsa-miR-6794-5p	0.69938	0.77745	0.589569
hsa-miR-140-5p	0.70791	0.78553	0.480726
hsa-miR-6741-5p	0.7083	0.78553	0.380952
hsa-miR-3179	0.71044	0.78698	0.52381
hsa-miR-4441	0.71182	0.78758	0.424036
hsa-miR-3162-3p	0.71587	0.79058	0.501134
hsa-miR-330-3p	0.7162	0.79058	0.514739
hsa-miR-451a	0.71867	0.79238	0.528345
hsa-miR-1275	0.72	0.79292	0.426304
hsa-miR-132-5p	0.72275	0.79503	0.45805
hsa-miR-96-5p	0.72694	0.79871	0.526077
hsa-miR-2276-3p	0.73387	0.80539	0.514739
hsa-miR-574-5p	0.73564	0.8064	0.473923
hsa-miR-378b	0.74215	0.81259	0.480726
hsa-miR-1225-5p	0.74639	0.81628	0.566893
hsa-miR-1246	0.75112	0.8205	0.603175
hsa-miR-6779-3p	0.75236	0.8208	0.442177
hsa-miR-4433b-3p	0.75312	0.8208	0.544218
hsa-miR-6730-3p	0.75415	0.82098	0.442177
hsa-miR-6880-5p	0.75701	0.82314	0.571429
hsa-miR-4669	0.76403	0.82982	0.503401
hsa-miR-6753-5p	0.76742	0.83254	0.591837
hsa-miR-142-5p	0.77024	0.83437	0.494331
hsa-miR-4758-5p	0.77087	0.83437	0.585034
hsa-miR-623	0.77662	0.83964	0.591837
hsa-miR-6869-5p	0.7777	0.83985	0.528345
hsa-miR-6792-5p	0.78355	0.8452	0.528345
hsa-miR-4306	0.79165	0.85297	0.537415
hsa-miR-424-5p	0.79316	0.85362	0.485261
hsa-miR-140-3p	0.79803	0.857	0.489796
hsa-miR-6840-3p	0.79811	0.857	0.544218
hsa-miR-8069	0.81157	0.87046	0.52381
hsa-miR-30e-5p	0.81342	0.87146	0.469388
hsa-miR-629-5p	0.82064	0.8782	0.512472
hsa-miR-373-5p	0.82507	0.88194	0.537415
hsa-miR-6724-5p	0.8304	0.88582	0.587302
hsa-miR-3679-3p	0.83076	0.88582	0.471655
hsa-miR-1202	0.83151	0.88582	0.480726
hsa-miR-128-3p	0.83883	0.8921	0.494331
hsa-miR-6089	0.84013	0.8921	0.557823
hsa-miR-1972	0.8411	0.8921	0.439909
hsa-miR-1915-3p	0.84118	0.8921	0.603175
hsa-miR-758-5p	0.84387	0.89395	0.45805
hsa-miR-5008-5p	0.84881	0.89818	0.464853
hsa-miR-4436b-5p	0.8569	0.90573	0.446712
hsa-miR-1183	0.8605	0.90851	0.52381
hsa-miR-23b-5p	0.86145	0.90851	0.521542
hsa-miR-4485-3p	0.86558	0.91184	0.482993
hsa-miR-4314	0.86788	0.91239	0.53288
hsa-miR-505-3p	0.86921	0.91239	0.507937
hsa-miR-7114-3p	0.86966	0.91239	0.433107
hsa-miR-6509-3p	0.86996	0.91239	0.480726
hsa-miR-194-3p	0.87372	0.91532	0.512472
hsa-miR-6769b-3p	0.87614	0.91684	0.430839
hsa-miR-18a-5p	0.88273	0.92272	0.52381
hsa-miR-134-5p	0.88371	0.92272	0.53288
hsa-miR-1238-5p	0.88579	0.92388	0.424036
hsa-miR-3157-5p	0.88905	0.92625	0.510204
hsa-miR-6887-5p	0.89327	0.92863	0.53288
hsa-miR-4728-3p	0.89329	0.92863	0.403628
hsa-miR-3934-5p	0.89667	0.93111	0.45805
hsa-miR-6769a-5p	0.89788	0.93135	0.444444
hsa-miR-4318	0.89942	0.93193	0.469388
hsa-miR-636	0.90345	0.93508	0.365079
hsa-miR-3911	0.90773	0.93849	0.530612
hsa-miR-4257	0.91289	0.94279	0.505669
hsa-miR-103a-3p	0.91468	0.9436	0.53288
hsa-miR-6778-5p	0.91836	0.94637	0.526077
hsa-miR-4767	0.92477	0.95194	0.498866
hsa-miR-5195-3p	0.9289	0.95515	0.537415
hsa-miR-550b-2-5p	0.93076	0.95603	0.521542
hsa-miR-3120-3p	0.93465	0.95898	0.53288
hsa-miR-99a-5p	0.93803	0.96141	0.54195
hsa-miR-6756-3p	0.94321	0.96567	0.46712
hsa-miR-6834-3p	0.94471	0.96615	0.544218
hsa-miR-15b-5p	0.94952	0.97003	0.507937
hsa-miR-27b-3p	0.95119	0.97047	0.54195
hsa-miR-7704	0.95201	0.97047	0.60771
hsa-miR-638	0.957	0.97451	0.598639
hsa-miR-4499	0.95995	0.97609	0.614512
hsa-miR-6796-3p	0.96061	0.97609	0.435374
hsa-miR-4535	0.97276	0.98641	0.564626
hsa-miR-26a-5p	0.97438	0.98641	0.496599
hsa-miR-4743-5p	0.97448	0.98641	0.528345
hsa-miR-627-5p	0.97552	0.98641	0.501134
hsa-miR-548am-5p	0.97599	0.98641	0.444444
hsa-miR-6086	0.97708	0.98646	0.526077
hsa-miR-7845-5p	0.98011	0.98847	0.521542
hsa-miR-4299	0.98142	0.98873	0.539683
hsa-miR-4514	0.98361	0.98989	0.539683
hsa-miR-370-3p	0.98769	0.99294	0.435374
hsa-miR-6846-5p	0.98935	0.99355	0.505669
hsa-miR-8485	0.99108	0.99379	0.446712
hsa-miR-3620-3p	0.99169	0.99379	0.444444
hsa-miR-6784-3p	0.99772	0.99793	0.485261
hsa-miR-198	0.99793	0.99793	0.587302
